# Supplementary material for: Metabolomic and Proteomic Profiles Associated With Ketosis in Dairy Cows
Source: Front Genet. 2020 Dec 16;11:551587. doi: 10.3389/fgene.2020.551587 (PMC7772412; doi:10.3389/fgene.2020.551587)
Supplement: Supplementary file 1 [file Table_1.XLSX]

## Sheet: Sheet1
Table S1. Characteristics of the Chinese Holstein dairy cows enrolled in the study.
Animal ID	Parity	Date of birth	Date of AI	Due Date	Body condition score	BHBA at Prepartum	BHBA at Postpartum	Notes
1509	3	2013-05-27	2017-12-15	2018-09-21	3.5	0.4	2.8	enrolled as CK animal
4228	3	2012-11-14	2017-12-15	2018-09-21	3.25	0.3	2.8	enrolled as CK animal
5340	3	2012-11-30	2017-12-15	2018-09-21	3.75	0.3	2.2	displaced abomasum
5350	3	2013-03-28	2017-12-15	2018-09-21	3	0.2	1.8
7630	3	2013-04-11	2017-12-15	2018-09-21	3	0.8	1.1
1053	3	2013-04-18	2017-12-17	2018-09-23	3.5	0.3	1.2
0031	3	2013-01-13	2017-12-19	2018-09-25	3.75	0.7	—	died
0104	3	2013-01-06	2017-12-19	2018-09-25	3	0.4	1.7
2961	3	2012-11-23	2017-12-19	2018-09-25	3.75	0.5	0.9	enrolled as HC animal
2963	3	2012-12-10	2017-12-19	2018-09-25	3.25	0.5	0.7	enrolled as HC animal
8196	3	2013-06-11	2017-12-19	2018-09-25	3.5	0.5	0.9	enrolled as HC animal
5451	3	2013-03-18	2017-12-20	2018-09-26	3.75	0.3	0.4	medical treatment
7439	3	2012-12-28	2017-12-20	2018-09-26	3.25	0.2	1.1
0920	3	2013-02-19	2017-12-22	2018-09-28	3	0.3	1.8
2278	3	2012-11-28	2017-12-22	2018-09-28	3.25	0.4	1.5
2583	3	2013-07-21	2017-12-22	2018-09-28	3.25	0.4	0.6	enrolled as HC animal
3100	3	2013-04-02	2017-12-22	2018-09-28	3.75	0.4	0.9	enrolled as HC animal
3563	3	2013-03-23	2017-12-22	2018-09-28	3.5	1.2	1.5
3775	3	2013-06-09	2017-12-22	2018-09-28	3.5	0.5	1.3
3852	3	2013-04-14	2017-12-22	2018-09-28	3.25	1.1	—
4663	3	2012-12-17	2017-12-22	2018-09-28	3	0.3	1.2
4800	3	2013-02-03	2017-12-22	2018-09-28	3.25	0.4	1.8
7142	3	2013-03-13	2017-12-22	2018-09-28	3	0.4	1.1
7535	3	2012-12-22	2017-12-22	2018-09-28	3.5	0.6	0.4	metritis
7871	3	2013-02-02	2017-12-22	2018-09-28	3	0.4	0.2	enrolled as HC animal
8386	3	2013-01-25	2017-12-22	2018-09-28	3.5	0.3	1.4
8612	3	2012-12-17	2017-12-22	2018-09-28	4	0.6	1.5
1786	3	2013-09-21	2017-12-23	2018-09-29	3.5	0.3	1.1
3888	3	2013-01-22	2017-12-23	2018-09-29	3.25	0.3	1.7
5861	3	2013-02-22	2017-12-24	2018-09-30	3.25	0.4	1.2
2263	3	2012-12-10	2017-12-26	2018-10-02	3.5	0.5	1.1
4318	3	2012-12-12	2017-12-26	2018-10-02	3.5	0.4	2.7	enrolled as CK animal
0704	3	2013-01-27	2017-12-27	2018-10-03	3.25	0.5	—	mastitis
0922	3	2012-12-30	2017-12-27	2018-10-03	3.5	0.3	—	metritis
4434	3	2012-12-25	2017-12-27	2018-10-03	3.25	0.6	0.1	medical treatment
8960	3	2013-03-24	2017-12-27	2018-10-03	3	0.5	1.3
0077	3	2013-03-08	2017-12-29	2018-10-05	3.25	1.2	2.1
0619	3	2013-02-05	2017-12-29	2018-10-05	3.5	0.4	1.1
1676	3	2013-09-11	2017-12-29	2018-10-05	3	0.4	2.3
3215	3	2013-06-16	2017-12-29	2018-10-05	3.75	0.3	2.8	enrolled as CK animal
4211	3	2013-01-04	2017-12-29	2018-10-05	2.75	0.5	0.4	mastitis
4330	3	2013-01-29	2017-12-29	2018-10-05	3.25	0.5	1
5361	3	2013-04-03	2017-12-29	2018-10-05	3	0.4	0.5	enrolled as HC animal
5442	3	2013-05-08	2017-12-29	2018-10-05	3.25	0.3	—
5775	3	2012-12-29	2017-12-29	2018-10-05	3	0.4	2.7	enrolled as CK animal
6705	3	2013-01-21	2017-12-29	2018-10-05	3.5	0.3	3.1	enrolled as CK animal
6818	3	2013-02-26	2017-12-29	2018-10-05	3.75	0.5	0.7	enrolled as HC animal
7029	3	2013-03-06	2017-12-29	2018-10-05	3.75	0.6	0.8	medical treatment
7283	3	2013-04-12	2017-12-29	2018-10-05	3.25	1	0.8
7878	3	2013-03-03	2017-12-31	2018-10-07	3	0.4	2.7	enrolled as CK animal
2520	3	2012-12-17	2018-01-01	2018-10-08	3.5	0.5	0.8	mastitis
0123	3	2013-02-20	2018-01-02	2018-10-09	3	0.5	1.3
1213	3	2013-03-21	2018-01-02	2018-10-09	3.75	0.4	1.5
2949	3	2013-03-25	2018-01-02	2018-10-09	3.25	0.6	1
4551	3	2013-01-17	2018-01-02	2018-10-09	3.25	0.3	2.8	enrolled as CK animal
5253	3	2013-07-10	2018-01-02	2018-10-09	3	0.6	1.2
8167	3	2013-01-22	2018-01-02	2018-10-09	3.75	0.5	1.1
1923	3	2013-07-02	2018-01-05	2018-10-12	3.75	0.3	1.7
3270	3	2012-12-26	2018-01-05	2018-10-12	3	0.3	1.8
4366	3	2013-02-28	2018-01-05	2018-10-12	3.75	0.3	0.5	enrolled as HC animal
7021	3	2013-02-22	2018-01-05	2018-10-12	3	0.4	1.4
7075	3	2013-04-13	2018-01-05	2018-10-12	3.25	0.3	2
8288	3	2012-12-21	2018-01-05	2018-10-12	3	0.3	0.6	enrolled as HC animal
2975	3	2012-11-29	2018-01-06	2018-10-13	3.75	0.4	1.1
0923	3	2013-02-13	2018-01-07	2018-10-14	3.25	0.5	0.3	medical treatment
4469	3	2012-12-23	2018-01-08	2018-10-15	3	0.4	1.6
3318	3	2013-04-16	2018-01-09	2018-10-16	3.25	0.3	1.3
3759	3	2012-12-08	2018-01-09	2018-10-16	3.75	0.4	2.6	enrolled as CK animal
4418	3	2012-11-22	2018-01-09	2018-10-16	3.75	0.3	1.3
6103	3	2012-12-12	2018-01-09	2018-10-16	3.5	0.3	1.5
7566	3	2013-03-20	2018-01-09	2018-10-16	3.5	0.4	1.5
7802	3	2013-01-11	2018-01-09	2018-10-16	3	0.4	1.8
8566	3	2013-02-19	2018-01-09	2018-10-16	3.75	0.6	2.9	mastitis
8147	3	2013-01-29	2018-01-12	2018-10-19	3.5	0.4	—
