# Supplementary material for: Metabolomic and Proteomic Profiles Associated With Ketosis in Dairy Cows
Source: Front Genet. 2020 Dec 16;11:551587. doi: 10.3389/fgene.2020.551587 (PMC7772412; doi:10.3389/fgene.2020.551587)
Supplement: Supplementary file 3 [file Table_3.XLS]

## Sheet: msms
Table S3. Summary of identified and analyzed metabolites in all sera samples.
name	mz	rt	ppm	exact_mass	formula	KEGG	type
Pyruvate	87.0076	94.6794	14	88.0621	C3H4O3	C00022	ESI-
Acetoin	89.0604	96.4794	9	88.1051	C4H8O2	C00466	ESI+
Sarcosine	90.0555	91.4906	8	89.0932	C3H7NO2	C00213	ESI+
Succinic acid Semialdehyde	101.023	94.6483	12	102.089	C4H6O3	C00232	ESI-
Beta-Hydroxy Butyric acid	103.039	96.5024	15	104.105	C4H8O3	C01089	ESI-
N,N-Dimethylglycine	104.071	100.606	11	103.12	C4H9NO2	C01026	ESI+
p-Cresol	107.049	478.478	15	108.138	C7H8O	C01468	ESI-
Pyrocatechol	109.028	375.625	10	110.111	C6H6O2	C00090	ESI-
Cytosine	112.051	103.906	6	111.102	C4H5N3O	C00380	ESI+
Succinic acid	117.018	79.8535	14	118.088	C4H6O4	C00042	ESI-
L-Alpha-Hydroxyisovaleric acid	117.054	159.906	12	118.063	C5H10O3		ESI-
L-Valine	118.086	107.96	7	117.146	C5H11NO2	C00183	ESI+
4-Hydroxybenzaldehyde	123.044	242.312	3	122.121	C7H6O2	C00633	ESI+
Nicotinamide	123.055	183.049	4	122.125	C6H6N2O	C00153	ESI+
4-Hydroxy-6-Methylpyran-2-one	125.023	183.865	9	126.11	C6H6O3	C02752	ESI-
Thymine	127.051	345.607	2	126.113	C5H6N2O2	C00178	ESI+
trans-4-Hydroxy-L-Proline	129.974	64.4486	19	131.13	C5H9NO3	C01157	ESI-
5-oxo-L-Proline	130.05	198.761	3	129.114	C5H7NO3	C02237	ESI+
L-Pipecolic acid	130.087	104.221	9	129.157	C6H11NO2	C00408	ESI+
Glutaric acid	131.034	93.7712	8	132.115	C5H8O4	C00489	ESI-
(R)-2-Hydroxy-4-Methylpentanoic acid	131.07	193.42	4	132.158	C6H12O3	C03264	ESI-
L-Aspartic acid	132.029	83.1195	13	133.103	C4H7NO4	C00049	ESI-
L-Isoleucine	132.102	266.849	2	131.173	C6H13NO2	C00407	ESI+
Creatine	132.102	103.68	16	131.133	C4H9N3O2	C00300	ESI+
L-Malic acid	133.013	79.9462	7	134.087	C4H6O5	C00149	ESI-
L-Ornithine	133.097	81.0094	4	168.62	C5H12N2O2	C00077	ESI+
Benzothiazole	136.021	676.879	2	135.187	C7H5NS		ESI+
2-Methylbenzoic acid	137.059	5.377	2	136.148	C8H8O2	C07215	ESI+
1-Aminocyclohexanecarboxylic acid	144.102	161.562	0	143.095	C7H13NO2		ESI+
2-Oxoglutaric acid	145.013	80.6562	9	146.098	C5H6O5	C00026	ESI-
3-Carboxypropyl Trimethylammonium	146.118	102.481	1	145.11	C7H15NO2		ESI+
N-Methylisoleucine	146.118	393.169	1	145.11	C7H15NO2		ESI+
L-Glutamine	147.076	90.9946	1	146.145	C5H10N2O3	C00064	ESI+
L-Glutamic acid	148.06	93.8659	5	147.129	C5H9NO4	C00025	ESI+
(4S)-4-Hydroxy-L-Isoleucine	148.096	106.362	2	147.172	C6H13NO3		ESI+
Vanillin	151.039	614.21	6	152.147	C8H8O3	C00755	ESI-
2,3-Dihydroxybenzoic acid	153.018	445.598	9	154.12	C7H6O4	C00196	ESI-
L-Histidine	156.077	87.967	0	155.155	C6H9N3O2	C00135	ESI+
DL-B-Hydroxycaprylic acid	159.102	461.213	6	160.11	C8H16O3		ESI-
3-Hydroxy-3-Methylglutaric acid	161.045	93.7447	10	162.141	C6H10O5	C03761	ESI-
2-Aminoadipic acid	162.076	103.008	4	161.156	C6H11NO4	C00956	ESI+
Dihydro-3-Coumaric acid	165.055	340.743	6	166.174	C9H10O3	C11457	ESI-
DL-Methionine Sulfoxide	166.053	174.18	1	165.212	C5H11NO3S		ESI+
Uric acid	167.02	100.847	6	168.11	C5H4N4O3	C00366	ESI-
3-Methyl-L-Histidine	168.077	105.316	6	169.181	C7H11N3O2	C01152	ESI-
L-Arginine	173.103	96.0118	9	174.201	C6H14N4O2	C00062	ESI-
Citrulline	174.088	94.4677	9	175.186	C6H13N3O3	C00327	ESI-
Hippuric acid	178.049	352.851	10	179.173	C9H9NO3	C01586	ESI-
L-Tyrosine	180.066	191.347	4	181.189	C9H11NO3	C00082	ESI-
Galactitol	180.972	91.4158	5	182.172	C6H14O6	C01697	ESI-
4-Pyridoxic acid	182.045	353.242	7	183.161	C8H9NO4	C00847	ESI-
Triethyl Phosphate	183.079	611.262	2	182.155	C6H15O4P		ESI+
p-Tolyl Sulfate	187.006	478.49	4	188.014	C7H8O4S		ESI-
Nonanedioic acid	187.096	223.283	7	188.221	C9H16O4	C08261	ESI-
N-Epsilon-Acetyl-L-Lysine	189.124	161.554	1	188.224	C8H16N2O3	C02727	ESI+
5-Hydroxyindoleacetic acid	190.05	331.269	3	191.183	C10H9NO3	C05635	ESI-
Aldehydo-D-Galacturonate	193.035	381.909	3	194.043	C6H10O7	C00333	ESI-
Salicyluric acid	194.045	392.57	3	195.172	C9H9NO4	C07588	ESI-
Phenylacetylglycine	194.081	500.845	0	193.199	C10H11NO3	C05598	ESI+
p-Chlorophenylalanine	200.047	409.287	1	199.04	C9H10ClNO2		ESI+
Sebacic acid	201.113	375.7	2	202.248	C10H18O4	C08277	ESI-
L-Tryptophan	205.097	406.904	3	204.225	C11H12N2O2	C00078	ESI+
Cinnamoylglycine	206.082	565.681	2	205.21	C11H11NO3		ESI+
L-Kynurenine	209.092	347.486	5	208.214	C10H12N2O3	C00328	ESI+
Tetradecylamine	214.253	780.243	1	213.246	C14H31N		ESI+
(R)-Pantothenic acid	220.118	365.111	1	219.235	C9H17NO5	C00864	ESI+
2-(4-Morpholinyl)Benzothiazole	221.074	720.698	0	220.067	C11H12N2OS		ESI+
Carnosine	225.099	100.32	4	226.233	C9H14N4O3	C00386	ESI-
N-Pentadecylamine	228.269	782.544	0	227.429	C15H33N		ESI+
Dropropizine	237.158	504.688	10	236.311	C13H20N2O2		ESI+
ethyl 2-Cyano-3-(1H-Indol-3-YL)Prop-2-enoate	239.083	718.532	0	240.09	C14H12N2O2		ESI-
L-Cystine	239.129	795.623	3	240.303	C6H12N2O4S2	C00491	ESI-
2-Hydroxymyristic acid	243.196	749.253	1	244.37	C14H28O3		ESI-
Cytarabine	244.093	103.82	0	243.217	C9H13N3O5	C02961	ESI+
(+)-trans-C75	253.145	588.592	0	254.152	C14H22O4		ESI-
Lyngbic acid	255.196	786.562	1	256.204	C15H28O3		ESI-
Palmitic amide	256.263	726.871	3	255.44	C16H33NO		ESI+
Glycerophosphocholine	258.11	91.5302	2	257.221	C8H20NO6P	C00670	ESI+
Gamma-Glu-Leu	261.144	412.45	1	260.287	C11H20N2O5		ESI+
erythro-Sphingosine C-17	286.274	781.072	0	285.267	C17H35NO2		ESI+
Asp-Phe methyl ester	295.129	431.335	0	294.304	C14H18N2O5	C11045	ESI+
Pristanic acid	299.294	73.0866	1	298.504	C19H38O2		ESI+
9(S)-Hpode	311.223	797.691	1	312.444	C18H32O4	C14827	ESI-
Phytanic acid	311.296	839.236	1	312.53	C20H40O2	C01607	ESI-
N-Palmitoyl Glycine	312.254	828.252	0	313.476	C18H35NO3		ESI-
Methyl Arachidonate	319.266	71.7678	8	318.493	C21H34O2		ESI+
PGB2	333.207	741.616	1	334.45	C20H30O4	C05954	ESI-
8-Iso PGF3-Alpha	351.22	793.192	7	352.225	C20H32O5		ESI-
Ser-His-OH	365.105	95.1839	12	364.102	C15H16N4O7		ESI+
Erlotinib	394.183	642.134	17	393.436	C22H23N3O4		ESI+
Glycocholic acid	464.298	613.969	7	465.623	C26H43NO6	C01921	ESI-
(2S)-OMPT	465.237	696.717	17	466.252	C22H43O6PS		ESI-
11-trans-LTD4	495.258	542.251	9	496.261	C25H40N2O6S		ESI-
L-a-Lysophosphatidylserine	524.298	832.264	3	525.307	C24H48NO9P		ESI-
PAF C-18	552.401	799.447	2	551.737	C28H58NO7P		ESI+
Biliverdin	583.253	741.265	1	582.646	C33H34N4O6	C00500	ESI+
Phosphatidylinositol Lyso 18:0	599.317	830.115	5	600.327	C27H53O12P		ESI-
