# Supplementary material for: Metabolomic and Proteomic Profiles Associated With Ketosis in Dairy Cows
Source: Front Genet. 2020 Dec 16;11:551587. doi: 10.3389/fgene.2020.551587 (PMC7772412; doi:10.3389/fgene.2020.551587)
Supplement: Supplementary file 5 [file Table_5.XLS]

## Sheet: Table S5. Differentially accumu
Table S5. Differentially accumulated metabolites identified between HC and PHC groups.
name	ID	mz	rt	formula	exact_mass	KEGG	ppm	VIP	FoldChange_HC.PHC	log2FC_HC.PHC.	p.value
(+)-trans-C75	M253T589	253.145	588.592	C14H22O4	254.152		0	1.17708	1.2592	0.3325	0.0252519
(2S)-OMPT	M465T697	465.237	696.717	C22H43O6PS	466.252		17	1.29212	4.8143	2.2673	0.012504
(4S)-4-Hydroxy-L-Isoleucine	M148T106	148.096	106.362	C6H13NO3	147.172		2	1.64351	1.3218	0.40248	0.00282365
(R)-2-Hydroxy-4-Methylpentanoic acid	M131T193	131.07	193.42	C6H12O3	132.158	C03264	4	1.81887	2.4207	1.2754	7.06e-05
(R)-Pantothenic acid	M220T365	220.118	365.111	C9H17NO5	219.235	C00864	1	1.46525	1.2328	0.30188	0.00975136
1-Aminocyclohexanecarboxylic acid	M144T162	144.102	161.562	C7H13NO2	143.095		0	1.6572	5.8862	2.5573	0.00253683
11-trans-LTD4	M495T542	495.258	542.251	C25H40N2O6S	496.261		9	1.42712	3.795	1.9241	0.00475617
2-Aminoadipic acid	M162T103	162.076	103.008	C6H11NO4	161.156	C00956	4	1.73676	0.64478	-0.63312	0.00130732
2,3-Dihydroxybenzoic acid	M153T446	153.018	445.598	C7H6O4	154.12	C00196	9	2.10494	8.1214	3.0217	1.32e-07
3-Carboxypropyl Trimethylammonium	M146T102	146.118	102.481	C7H15NO2	145.11		1	1.65386	0.8051	-0.31276	0.00260445
4-Hydroxy-6-Methylpyran-2-one	M125T184	125.023	183.865	C6H6O3	126.11	C02752	9	1.59894	1.9064	0.93083	0.00103701
4-Pyridoxic acid	M182T353	182.045	353.242	C8H9NO4	183.161	C00847	7	1.0761	1.2915	0.36903	0.043411
8-Iso PGF3-Alpha	M351T793	351.22	793.192	C20H32O5	352.225		7	1.29236	0.40238	-1.3134	0.0124846
9(S)-Hpode	M311T798	311.223	797.691	C18H32O4	312.444	C14827	1	1.57218	1.8995	0.92563	0.00134967
Acetoin	M89T96	89.0604	96.4794	C4H8O2	88.1051	C00466	9	2.03148	1.8243	0.86736	4.9e-05
Aldehydo-D-Galacturonate	M193T382	193.035	381.909	C6H10O7	194.043	C00333	3	1.37845	1.6837	0.75163	0.00687476
Asp-Phe methyl ester	M295T431	295.129	431.335	C14H18N2O5	294.304	C11045	0	1.55976	0.76469	-0.38705	0.00522859
Benzothiazole	M136T677	136.021	676.879	C7H5NS	135.187		2	2.36619	0.70523	-0.50384	2.87e-08
Beta-Hydroxy Butyric acid	M103T97	103.039	96.5024	C4H8O3	104.105	C01089	15	1.86604	1.5725	0.65309	3.37e-05
Carnosine	M225T100	225.099	100.32	C9H14N4O3	226.233	C00386	4	1.13479	0.65122	-0.61879	0.0319336
Cinnamoylglycine	M206T566	206.082	565.681	C11H11NO3	205.21		2	1.79454	2.321	1.2147	0.000769878
Creatine	M132T104	132.102	103.68	C4H9N3O2	131.133	C00300	16	1.57052	0.76497	-0.38653	0.0048478
Cytarabine	M244T104	244.093	103.82	C9H13N3O5	243.217	C02961	0	1.86548	1.7051	0.76982	0.000376535
Cytosine	M112T104_1	112.051	103.906	C4H5N3O	111.102	C00380	6	1.84275	1.6707	0.7405	0.000477579
Gamma-Glu-Leu	M261T412	261.144	412.45	C11H20N2O5	260.287		1	1.60452	0.66765	-0.58284	0.00379242
L-a-Lysophosphatidylserine	M524T832	524.298	832.264	C24H48NO9P	525.307		3	1.34126	1.6901	0.75714	0.00896828
L-Alpha-Hydroxyisovaleric acid	M117T160	117.054	159.906	C5H10O3	118.063		12	1.8001	1.7167	0.77961	9.29e-05
L-Arginine	M173T96	173.103	96.0118	C6H14N4O2	174.201	C00062	9	1.29838	0.84449	-0.24384	0.0119997
L-Isoleucine	M132T267_2	132.102	266.849	C6H13NO2	131.173	C00407	2	1.24899	0.84558	-0.24198	0.032244
L-Malic acid	M133T80	133.013	79.9462	C4H6O5	134.087	C00149	7	1.15157	1.3719	0.45622	0.0291333
L-Ornithine	M133T81	133.097	81.0094	C5H12N2O2	168.62	C00077	4	1.48193	0.63056	-0.66529	0.0087798
L-Pipecolic acid	M130T104	130.087	104.221	C6H11NO2	129.157	C00408	9	1.9622	5.1834	2.3739	0.000123382
L-Tryptophan	M205T407	205.097	406.904	C11H12N2O2	204.225	C00078	3	1.20393	0.818	-0.28983	0.0400032
Methyl Arachidonate	M319T72	319.266	71.7678	C21H34O2	318.493		8	1.2268	1.4406	0.52671	0.0359016
N-Methylisoleucine	M146T393	146.118	393.169	C7H15NO2	145.11		1	1.19304	1.5982	0.67645	0.0420789
N-Palmitoyl Glycine	M312T828	312.254	828.252	C18H35NO3	313.476		0	1.52029	2.0324	1.0232	0.00218411
N,N-Dimethylglycine	M104T101	104.071	100.606	C4H9NO2	103.12	C01026	11	1.53769	1.9085	0.93245	0.00608629
Nicotinamide	M123T183_2	123.055	183.049	C6H6N2O	122.125	C00153	4	1.4826	1.4314	0.51746	0.00874247
PAF C-18	M552T799	552.401	799.447	C28H58NO7P	551.737		2	1.32132	2.5788	1.3667	0.0223034
PGB2	M333T742	333.207	741.616	C20H30O4	334.45	C05954	1	1.96408	0.15258	-2.7123	5.43e-06
Phenylacetylglycine	M194T501	194.081	500.845	C10H11NO3	193.199	C05598	0	1.40517	1.5049	0.58964	0.0140015
Phosphatidylinositol Lyso 18:0	M599T830_2	599.317	830.115	C27H53O12P	600.327		5	1.17122	2.3262	1.218	0.0261046
Salicyluric acid	M194T393	194.045	392.57	C9H9NO4	195.172	C07588	3	2.0348	9.7341	3.283	1.04e-06
Ser-His-OH	M365T95	365.105	95.1839	C15H16N4O7	364.102		12	1.45622	4.688	2.229	0.0103128
Succinic acid	M117T80	117.018	79.8535	C4H6O4	118.088	C00042	14	1.10878	1.2141	0.27994	0.036683
Triethyl Phosphate	M183T611	183.079	611.262	C6H15O4P	182.155		2	1.41057	0.40255	-1.3128	0.0135667
Uric acid	M167T101	167.02	100.847	C5H4N4O3	168.11	C00366	6	1.10308	1.1849	0.2448	0.0377941
Vanillin	M151T614	151.039	614.21	C8H8O3	152.147	C00755	6	1.31292	1.1858	0.24585	0.0108912
