# Supplementary material for: Metabolomic and Proteomic Profiles Associated With Ketosis in Dairy Cows
Source: Front Genet. 2020 Dec 16;11:551587. doi: 10.3389/fgene.2020.551587 (PMC7772412; doi:10.3389/fgene.2020.551587)
Supplement: Supplementary file 6 [file Table_6.XLS]

## Sheet: Table S4 Differential metabolit
Table S6. Differentially accumulated metabolites identified between CK and HC groups.
name	mz	rt	formula	exact_mass	KEGG	ppm	VIP	FoldChange	log2FC	pvalue
(+)-trans-C75	253.145	588.592	C14H22O4	254.152		0	1.5687	0.80545	-0.31214	0.024353
(R)-Pantothenic acid	220.118	365.111	C9H17NO5	219.235	C00864	1	1.73054	1.2697	0.34444	0.00826113
2-Aminoadipic acid	162.076	103.008	C6H11NO4	161.156	C00956	4	1.74714	1.4137	0.49947	0.00752004
2-Methylbenzoic acid	137.059	5.377	C8H8O2	136.148	C07215	2	1.36601	0.76628	-0.38405	0.0457912
3-Carboxypropyl Trimethylammonium	146.118	102.481	C7H15NO2	145.11		1	1.5871	0.83999	-0.25155	0.017454
3-Hydroxy-3-Methylglutaric acid	161.045	93.7447	C6H10O5	162.141	C03761	10	1.53152	0.71061	-0.49287	0.0285663
4-Hydroxy-6-Methylpyran-2-one	125.023	183.865	C6H6O3	126.11	C02752	9	2.58327	3.8521	1.9456	4.89e-06
5-oxo-L-Proline	130.05	198.761	C5H7NO3	129.114	C02237	3	1.87738	0.74026	-0.4339	0.0033809
Beta-Hydroxy Butyric acid	103.039	96.5024	C4H8O3	104.105	C01089	15	2.70244	3.5711	1.8364	4.64e-07
Cinnamoylglycine	206.082	565.681	C11H11NO3	205.21		2	2.28376	2.5836	1.3694	9.94e-05
Citrulline	174.088	94.4677	C6H13N3O3	175.186	C00327	9	1.64636	0.72996	-0.45412	0.0171288
Dihydro-3-Coumaric acid	165.055	340.743	C9H10O3	166.174	C11457	6	1.73492	1.3302	0.41168	0.0110905
Galactitol	180.972	91.4158	C6H14O6	182.172	C01697	5	1.5079	0.94504	-0.081549	0.0315268
Gamma-Glu-Leu	261.144	412.45	C11H20N2O5	260.287		1	1.45708	1.3376	0.41968	0.0315377
Glutaric acid	131.034	93.7712	C5H8O4	132.115	C00489	8	1.77573	0.73122	-0.45163	0.00895851
L-Alpha-Hydroxyisovaleric acid	117.054	159.906	C5H10O3	118.063		12	1.87739	1.3992	0.48465	0.00505432
L-Aspartic acid	132.029	83.1195	C4H7NO4	133.103	C00049	13	1.84942	0.59559	-0.74761	0.00595276
L-Glutamic acid	148.06	93.8659	C5H9NO4	147.129	C00025	5	1.54748	0.77646	-0.36502	0.021069
L-Glutamine	147.076	90.9946	C5H10N2O3	146.145	C00064	1	2.00876	0.80926	-0.30533	0.00132299
L-Histidine	156.077	87.967	C6H9N3O2	155.155	C00135	0	1.6433	0.83457	-0.2609	0.0131899
L-Isoleucine	132.102	266.849	C6H13NO2	131.173	C00407	2	1.87634	1.3286	0.40994	0.00340409
L-Pipecolic acid	130.087	104.221	C6H11NO2	129.157	C00408	9	1.3714	0.60668	-0.72099	0.0448293
L-Valine	118.086	107.96	C5H11NO2	117.146	C00183	7	1.83349	1.5154	0.59968	0.00448438
N-Methylisoleucine	146.118	393.169	C7H15NO2	145.11		1	1.63091	0.53758	-0.89544	0.0140494
N-Palmitoyl Glycine	312.254	828.252	C18H35NO3	313.476		0	1.62239	1.5134	0.59777	0.019147
p-Chlorophenylalanine	200.047	409.287	C9H10ClNO2	199.04		1	1.47557	1.0251	0.03582	0.0291222
PAF C-18	552.401	799.447	C28H58NO7P	551.737		2	1.85582	0.12246	-3.0296	0.00389099
Pyruvate	87.0076	94.6794	C3H4O3	88.0621	C00022	14	1.60716	0.59288	-0.75419	0.0205241
Succinic acid Semialdehyde	101.023	94.6483	C4H6O3	102.089	C00232	12	2.52163	2.5745	1.3643	1.3e-05
Thymine	127.051	345.607	C5H6N2O2	126.113	C00178	2	1.60264	1.2973	0.3755	0.0161785
trans-4-Hydroxy-L-Proline	129.974	64.4486	C5H9NO3	131.13	C01157	19	1.54464	0.53948	-0.89037	0.0270197
