# Supplementary material for: Metabolomic and Proteomic Profiles Associated With Ketosis in Dairy Cows
Source: Front Genet. 2020 Dec 16;11:551587. doi: 10.3389/fgene.2020.551587 (PMC7772412; doi:10.3389/fgene.2020.551587)
Supplement: Supplementary file 7 [file Table_7.XLS]

## Sheet: Table S6. CK_PCK_DAPs
Table S7. Differentially abundant proteins identified between CK and PCK groups.
ID	geneName	fullName	FC	p-value	log2FC	PCK1	PCK2	PCK3	PCK4	PCK5	CK1	CK2	CK3	CK4	CK5
A6QLD1	EXOC4	EXOC4 protein	0.644313	0.0367521	-0.634166	0.140658	0.152885	0.222953	0.202173	0.25402	0.066193	0.115468	0.122407	0.15659	0.166058
A6QLL8	ALDOA	Fructose-bisphosphate aldolase	11.9235	0.0154839	3.57574	2.3e-06	6.34e-06	6.05e-06	6.4e-06	0.0027587	0.00482208	0.0021471	0.0135608	0.00564117	0.00697385
A6QQ07	BTD	Biotinidase	1.94	0.0282788	0.95606	0.00243617	0.00212254	0.00186438	0.00404393	0.00330397	0.00472343	0.0034202	0.00693657	0.00376246	0.0078731
A8DBT6	CD14	Monocyte differentiation antigen CD14	0.409293	0.0481331	-1.28879	0.00408836	0.00716689	0.00463813	0.00265895	0.00489191	4.33e-06	0.00243152	2.36e-06	0.00208277	0.00507458
AAA68997	IgL	anti-idiotype Ig lambda chain V region, partial	0.356931	0.0182459	-1.48628	0.0280223	0.0388402	0.0346813	0.0143734	0.0199295	0.0102873	0.012671	0.0219015	1.96e-06	0.00362612
AAA98648		immunoglobulin heavy chain variable region, partial	2.91475	0.0202287	1.54337	1.11e-05	0.0157402	0.00715186	0.012136	0.00902135	0.037838	0.0379421	0.0141859	0.0230625	0.0153968
AGN29263		immunoglobulin gamma heavy chain variable region, partial	4.81723	0.010718	2.2682	1.19e-05	2.66e-06	2.54e-06	1.74e-06	0.00533228	0.0033999	0.0063594	0.00675366	0.00435874	0.00490589
B7FEK7	CL43	43kDa collectin	0.0834587	7.82988e-05	-3.58279	0.108358	0.110033	0.0920997	0.175684	0.155555	0.0102987	0.00463093	0.010896	0.0156047	0.0121276
B8Y9S9	FN1	Embryo-specific fibronectin 1 transcript variant	0.492503	0.0014002	-1.0218	0.464901	0.650255	0.533357	0.41738	0.380251	0.216713	0.202605	0.320645	0.235301	0.229469
DAA30633	LAMB1	laminin, beta 1	3.91368	0.0118573	1.96852	0.117384	0.0189576	0.00270521	0.13703	5.8e-06	0.323824	0.150035	0.191565	0.293799	0.121276
E1BCY1	FAM83G	Family with sequence similarity 83 member G	3398.99	0.00661739	11.7309	2.3e-06	2.66e-06	5.45e-06	1.74e-06	2.9e-06	0.00742885	0.00435011	0.0208064	0.0103095	0.00825997
E1BF57	INTS6	Integrator complex subunit 6	0.513613	0.0156777	-0.961246	0.17663	0.148295	0.21355	0.121138	0.219717	0.0516164	0.0613263	0.165794	0.0705504	0.102347
E1BF81	SERPINA6	Corticosteroid-binding globulin	0.180842	3.08124e-07	-2.4672	0.0501201	0.0560138	0.0687328	0.0609755	0.0602087	0.0120401	0.0112719	0.00830087	0.0100297	0.0118959
F1MF78	SYNE2	Spectrin repeat containing nuclear envelope protein 2	0.388488	0.0180322	-1.36406	2.40439	2.69465	2.885	0.62264	1.81526	0.780498	0.624342	0.714685	1.33955	0.589731
F1MFB2	ULK1	Serine/threonine-protein kinase	0.596604	0.0250017	-0.745155	0.0412465	0.0457468	0.0517719	0.0335485	0.036205	0.0199378	0.0325885	0.0340555	0.0310289	0.00679245
F1MNW4	ITIH2	Inter-alpha-trypsin inhibitor heavy chain H2	0.489637	0.00135578	-1.03022	1.07117	0.866713	0.875364	0.652421	0.746807	0.519077	0.277877	0.321007	0.562436	0.382187
F1MYN5	FBLN1	Fibulin-1	0.479969	0.00580782	-1.05899	0.13099	0.140928	0.0989247	0.0582876	0.10929	0.0534916	0.0597719	0.0576547	0.0361388	0.0513677
F1N3Q7	APOA4	Apolipoprotein A-IV	2.2134	0.0176323	1.14626	0.657233	0.603885	1.1588	0.694978	0.909876	2.04144	0.733758	2.5395	1.48116	2.11255
G5E600	WASHC4	WASH complex subunit 4	0.397684	0.0133678	-1.33031	0.0295817	0.0347253	0.0146266	0.0125051	0.0301293	0.011029	0.00786956	0.0106645	0.00625418	0.0125285
I6XXP7	IgFBp3	Insulin-like growth factor binding protein 3	0.0568297	0.0061276	-4.13721	0.00931475	0.00159118	0.00311331	0.00733956	0.00656824	1.96e-06	5.93e-06	0.000776104	1.96e-06	0.000801132
M5FJR9	PDIA2	Protein disulfide isomerase A2	0.29913	0.00751724	-1.74116	0.0415056	0.0498706	0.0391922	0.051356	0.0137391	0.0229754	0.0145997	0.00911466	1.96e-06	0.0118372
P13384	IGFBP2	Insulin-like growth factor-binding protein 2	7.20287	0.00148791	2.84857	0.00124889	0.00182945	0.00297792	0.00375256	0.00180005	0.00934361	0.010308	0.0250836	0.0186699	0.020212
P23805	CGN1	Conglutinin	0.0409337	0.000165155	-4.61057	0.147435	0.0973798	0.09294	0.193762	0.116563	0.00681178	0.00072347	0.00432397	0.0107824	0.00388665
P56652	ITIH3	Inter-alpha-trypsin inhibitor heavy chain H3	1.63319	0.0475965	0.70769	0.171382	0.117569	0.107767	0.0484811	0.0594558	0.186364	0.186384	0.199151	0.119357	0.13294
P68103	EEF1A1	Elongation factor 1-alpha 1	0.423962	0.00511218	-1.23799	0.0483921	0.0419406	0.0461625	0.0365948	0.06415	0.00354506	0.0223869	0.0120658	0.030409	0.032174
P80195	GLYCAM1	Glycosylation-dependent cell adhesion molecule 1	2.76626	0.0202321	1.46794	0.0094586	0.0143898	0.0243583	0.00654099	0.0171012	0.0242431	0.0320177	0.0317112	0.0711534	0.0396276
Q09TE3		Insulin-like growth factor binding protein acid labile subunit	0.257983	0.0014167	-1.95465	0.044715	0.0560709	0.0450405	0.0277865	0.0734745	0.0147918	0.00902438	0.010848	0.017994	0.0110862
Q17QC8	CFP	Complement factor properdin	0.48309	0.00152515	-1.04964	0.0333186	0.020911	0.0266136	0.0183042	0.0287071	0.0105392	0.0137058	0.0141442	0.0104743	0.0129018
Q1LZ85	CHST9	Carbohydrate sulfotransferase	7.18055	0.0183071	2.84409	2.3e-06	0.00493073	2.54e-06	1.74e-06	0.00756688	0.0127894	0.0377603	0.0149635	0.011243	0.0130308
Q28163		Placental lactogen (Fragment)	0.000814139	0.0136785	-10.2624	0.00914451	0.0036942	0.00545256	1.3e-05	0.0048613	4.19e-06	4.38e-06	2.36e-06	5.56e-06	2.37e-06
Q2T9W3	CCDC63	Coiled-coil domain-containing protein 63	2.69604	0.00859068	1.43084	0.0567171	0.0288699	0.131976	0.0513195	0.0626757	0.251622	0.13848	0.160579	0.109374	0.233839
Q3SZH5	AGT	Angiotensinogen (Serpin peptidase inhibitor, clade A, member 8)	2.06691	0.0124897	1.04748	0.0870238	0.102675	0.0976588	0.0796055	0.123841	0.138716	0.170371	0.23258	0.159304	0.313479
Q3SZR3	ORM1	Alpha-1-acid glycoprotein	3.06317	0.0175807	1.61503	2.65382	2.80046	5.80716	4.93762	2.49315	6.86295	4.96655	17.422	11.4715	16.5343
Q9TTE1	SERPINA3-1	Serpin A3-1	1.70562	0.00468121	0.770294	6.05105	6.91949	8.15793	6.29887	5.11753	7.97391	11.508	13.0428	9.37798	13.6063
XP_005202014	LOC525947	inhibitor of carbonic anhydrase isoform X1	0.368509	0.0117037	-1.44023	0.0933545	0.0531315	0.0707213	0.0270637	0.0593727	0.0393846	0.0222304	0.0149598	0.0220782	0.0132423
XP_024839748	TTBK1	tau-tubulin kinase 1	6.50685	0.0193032	2.70196	0.00100653	7.36e-06	5.89e-06	1.74e-06	0.00135255	0.00600693	0.00151704	0.00198719	0.0039923	0.00194421
XP_024855422	ADAMTS13	A disintegrin and metalloproteinase with thrombospondin motifs 13 isoform X1;A disintegrin and metalloproteinase with thrombospondin motifs 13 isoform X2	0.353238	0.0484866	-1.50129	0.00163003	0.00234719	0.00226611	0.00148131	0.00296722	0.00272085	0.00104177	4.71e-06	4.35e-06	5.09e-06
