# Supplementary material for: Metabolomic and Proteomic Profiles Associated With Ketosis in Dairy Cows
Source: Front Genet. 2020 Dec 16;11:551587. doi: 10.3389/fgene.2020.551587 (PMC7772412; doi:10.3389/fgene.2020.551587)
Supplement: Supplementary file 8 [file Table_8.XLS]

## Sheet: Table S8. Differentially abunda
Table S8. Differentially abundant proteins identified between HC and PHC groups.
ID	geneName	fullName	FC	p-value	log2FC	PHC1	PHC2	PHC3	PHC4	PHC5	HC1	HC2	HC3	HC4	HC5
A1A4K5	ENPP2	Ectonucleotide pyrophosphatase/phosphodiesterase family member 2	0.00080452	0.0496987	-10.2796	0.00479566	3.19e-06	0.00783583	0.00527156	5.06e-06	3.08e-06	1.32e-06	4.41e-06	3.78e-06	1.82e-06
A6QPR1	PCYOX1	PCYOX1 protein	0.338693	0.0471951	-1.56195	0.00325631	0.0084878	0.0156006	0.00483876	0.0129629	0.00214832	0.00343654	0.00677153	0.00112131	0.00181302
AIE42703		immunoglobulin heavy chain variable region, partial	0.396879	0.0494784	-1.33323	0.0522972	0.0447505	0.0830243	0.0584852	0.145002	0.0255748	0.0188888	0.02753	0.0177763	0.0624566
B7FEK7	CL43	43kDa collectin	0.0839901	0.000642871	-3.57364	0.127399	0.120974	0.270339	0.257318	0.164939	0.0173355	0.00834545	0.017496	0.0176329	0.0182222
C4T8B4	CRP	Pentaxin	2.17739	0.00352792	1.1226	0.102107	0.0840654	0.0847582	0.0659221	0.0624262	0.234914	0.147201	0.136985	0.131679	0.218607
E1BCY1	FAM83G	Family with sequence similarity 83 member G	2.38458	0.0498291	1.25374	0.0169623	0.00576475	0.00592136	0.00700394	1.7e-06	0.0122746	0.0112709	0.0117153	0.0228984	0.0268607
E1BF57	INTS6	Integrator complex subunit 6	0.54097	0.00261679	-0.886379	0.168679	0.178161	0.167817	0.232764	0.219099	0.0584357	0.123424	0.101918	0.150125	0.0889572
E1BF81	SERPINA6	Corticosteroid-binding globulin	0.320936	0.00355385	-1.63964	0.0386009	0.0631639	0.0728275	0.0530673	0.0336866	0.0279953	0.0280783	0.0110241	0.0111389	0.00563867
E1BNR0	APOB	Apolipoprotein B	0.524063	0.0190614	-0.932188	0.267967	0.299342	0.497004	0.218486	0.272273	0.187733	0.174257	0.193121	0.11199	0.147853
F1MAV0	FGB	Fibrinogen beta chain	2.22811	0.0019383	1.15582	0.0203856	0.016254	0.0197517	0.0148606	0.0204753	0.0350623	0.0380239	0.0359906	0.0351783	0.0601235
F1MWM0	ABCA4	ATP binding cassette subfamily A member 4	14.1098	0.00245951	3.81862	0.00474184	0.00102798	0.00487581	0.00393205	1.7e-06	0.0470636	0.0401207	0.0551794	0.0552837	0.00806432
F1MYN5	FBLN1	Fibulin-1	0.638457	0.0317675	-0.64734	0.0655636	0.106415	0.110363	0.0812693	0.138701	0.0537997	0.0735813	0.070406	0.0459575	0.0769602
F1N3J5	BRD9	Bromodomain containing 9	1.69622	0.0404142	0.762326	0.0168211	0.0650653	0.0955568	0.0821196	0.0555579	0.0892976	0.0869752	0.14103	0.0866961	0.130516
G1K122	RBP4	Retinol-binding protein	0.626145	0.0466111	-0.675431	0.180071	0.284058	0.396705	0.304272	0.306598	0.274487	0.174092	0.216644	0.0815845	0.174693
I6XXP7	IgFBp3	Insulin-like growth factor binding protein 3	0.316864	0.0129915	-1.65807	0.00427854	0.00395085	0.00517779	0.00702882	0.00908578	0.00498813	0.00127447	6.91e-06	0.00167249	0.00141239
P23805	CGN1	Conglutinin	0.0283164	1.36e-05	-5.14222	0.112835	0.115693	0.176378	0.16893	0.116133	0.00737846	0.00629395	0.000795475	3.48e-06	0.00506607
P80195	GLYCAM1	Glycosylation-dependent cell adhesion molecule 1	4.97591	0.00110287	2.31496	0.00164916	0.0133891	4.94e-06	0.0359264	0.00965805	0.06032	0.080566	0.0584595	0.0357472	0.0665857
P81644	APOA2	Apolipoprotein A-II	0.394914	0.017524	-1.34039	2.43241	2.36012	0.938586	1.57028	3.2707	0.810098	1.34199	0.76441	0.350877	0.907699
Q09TE3		Insulin-like growth factor binding protein acid labile subunit	0.503756	0.00455849	-0.989203	0.0487089	0.0475901	0.055158	0.0648854	0.0488258	0.0468813	0.0304141	0.015741	0.0140705	0.0264731
Q17QC8	CFP	Complement factor properdin	0.648754	0.02119	-0.624256	0.0199671	0.0184849	0.0308962	0.0276274	0.0181662	0.0154329	0.0155637	0.0181452	0.0115242	0.0140326
Q17QH1	APOF	APOF protein	0.632599	0.0296908	-0.660637	0.0199203	0.0207182	0.0281508	0.0260112	0.0166506	0.0114638	0.0193776	0.0180199	0.00678198	0.0148605
Q28163		Placental lactogen (Fragment)	0.000987679	0.00767797	-9.98367	0.00175064	0.00193971	0.00388254	0.0062677	0.00177177	3.08e-06	1.32e-06	4.02e-06	1.36e-06	5.64e-06
Q3SYW7	SPARCL1	SPARC like 1	0.105619	0.00460195	-3.24305	0.0525512	0.0230813	0.0113437	0.046875	0.0452755	0.00189457	0.00306873	0.0126878	0.000522737	0.000745371
Q5I2B0	MBL-A	Mannan-binding lectin A	0.249099	0.0199647	-2.00521	0.00483691	0.00590183	0.00854933	0.00382901	0.0035374	1.54e-06	1.32e-06	0.0053879	1.36e-06	0.0012475
Q8MJ16	ATRN	Attractin	0.528397	3.4e-05	-0.920305	0.00821204	0.00766147	0.00710551	0.00735532	0.00673451	0.00434191	0.00479734	0.00354017	0.00282984	0.00407782
Q8SPP7	PGLYRP1	Peptidoglycan recognition protein 1	6.5238	0.0446739	2.70571	1.5e-06	1.53e-06	0.00324494	0.00558083	0.00180683	0.00481893	0.00263335	0.0289892	0.0136799	0.0192632
Q9XSC6	CKM	Creatine kinase M-type	2.10893	0.0173336	1.07651	8.6668	3.46611	5.85505	2.24128	5.11269	8.57329	7.68071	9.52584	11.3929	16.2717
XP_002694314	LOC519737	complement factor H-related protein 2	3.6221	0.0238295	1.85682	0.00406202	0.00222942	0.00476503	0.0040877	0.00501982	0.0042875	0.0266897	0.0121595	0.0185102	0.011389
XP_005203946	ECM1	extracellular matrix protein 1 isoform X1;extracellular matrix protein 1 isoform X2	1.90406	0.0489972	0.929078	0.0980755	0.0833336	0.0986508	0.0745569	0.177222	0.161233	0.131783	0.293429	0.134037	0.292171
XP_024855422	ADAMTS13	A disintegrin and metalloproteinase with thrombospondin motifs 13 isoform X1;A disintegrin and metalloproteinase with thrombospondin motifs 13 isoform X2	0.459436	0.0329739	-1.12206	0.00492594	0.0038076	0.00315861	0.00397278	0.00186355	0.00233268	0.00151407	0.00321276	1.36e-06	0.00108424
