# Supplementary material for: Metabolomic and Proteomic Profiles Associated With Ketosis in Dairy Cows
Source: Front Genet. 2020 Dec 16;11:551587. doi: 10.3389/fgene.2020.551587 (PMC7772412; doi:10.3389/fgene.2020.551587)
Supplement: Supplementary file 9 [file Table_9.XLS]

## Sheet: CK_HC_Sym_GenName
Table S9. Differentially abundant proteins identified between CK and HC groups.
ID	geneName	fullName	FC	p-value	log2FC	CK1	CK2	CK3	CK4	CK5	HC1	HC2	HC3	HC4	HC5
A0A3B0J267	ADIA	Adiponectin A	0.552036	0.00651789	-0.857165	0.0282317	0.0376821	0.0453266	0.0130876	0.0361065	0.0439249	0.0547883	0.0709098	0.0645664	0.0564337
A1L555	PSAP	Prapin	0.31282	0.0143692	-1.6766	0.00669697	0.0033565	0.00607532	0.000588265	2.37e-06	0.00464923	0.0137517	0.0122814	0.0078823	0.0148829
A6QP30	CPN2	CPN2 protein	2.57031	0.000100604	1.36194	0.0909133	0.123972	0.106403	0.12417	0.0817234	0.0406583	0.0336933	0.0515447	0.0407371	0.0384707
A6QPD4	LOC790886	LOC790886 protein	5.52546	0.0342976	2.4661	0.0363883	0.0305737	0.00122579	0.0161766	0.0438426	0.0161198	0.00706972	5.31e-06	3.73e-06	4.41e-06
AAA68994	IgH	anti-respiratory syncytial virus Ig heavy chain V region, partial	1.72356	0.0458132	0.785391	0.0515781	0.106243	0.0870679	0.0815613	0.0925276	0.029389	0.0246978	0.0347221	0.0816276	0.072652
AAC48552		immunoglobulin lambda light chain variable region, partial	0.559543	0.021375	-0.837679	0.122157	0.122205	0.0529729	0.0732976	0.0446685	0.138862	0.167994	0.181199	0.162489	0.0916708
AAC48556		immunoglobulin lambda light chain variable region, partial	1.57678	0.0398278	0.656984	0.245586	0.171473	0.221301	0.228312	0.242379	0.20164	0.223124	0.0681496	0.100158	0.110292
ABF49777		immunoglobulin heavy chain, partial	0.378587	0.0053673	-1.4013	0.0380568	0.0397286	0.0472503	0.0118423	0.0292645	0.127798	0.0675012	0.10878	0.0756658	0.059105
AGN29291		immunoglobulin epsilon heavy chain variable region, partial	1.97971	0.0219664	0.985293	0.113494	0.2264	0.191195	0.161709	0.171785	0.0269638	0.12695	0.149563	0.0399809	0.0932631
AGN29314		immunoglobulin alpha heavy chain variable region, partial	2.71447	0.0322888	1.44067	0.0488815	0.0737313	0.0665404	0.114265	0.0238153	0.0109333	0.0221284	0.0134413	0.033655	0.0403937
AQT27056		immunoglobulin gamma heavy chain	0.590969	0.0144828	-0.758845	82.4365	124.826	114.868	111.745	125.331	201.981	253.174	116.204	215.636	159.258
DAA30633	LAMB1	laminin, beta 1	3.89088	0.00580215	1.9601	0.323824	0.150035	0.191565	0.293799	0.121276	0.103362	0.00216589	0.0445664	0.0567148	0.0708912
G3N033		Uncharacterized protein	0.590736	0.0378272	-0.759415	0.0366435	0.103737	0.132939	0.0286996	0.117923	0.165609	0.145032	0.11909	0.122742	0.158407
G3N165		Uncharacterized protein	1.97313	0.02608	0.980489	0.123022	0.269046	0.182598	0.1695	0.121348	0.0894147	0.0305741	0.0862534	0.104924	0.127483
G3X6N3	TF	Serotransferrin	0.523692	0.0280387	-0.93321	2.42534	1.82497	0.865955	3.35485	3.12366	5.0829	2.09494	5.86851	4.12962	4.96451
P42899	RPLP2	60S acidic ribomal protein P2	1.74956	0.0307935	0.80699	0.331468	0.40919	0.640624	0.466214	0.308587	0.178413	0.238112	0.389225	0.182969	0.24364
Q0VD03	CD44	CD44 antigen	2.44004	0.00264495	1.2869	0.0110317	0.0115395	0.0116605	0.0100815	0.00477125	0.00402723	0.00335513	0.0041408	0.00540702	0.00318606
Q28178	THBS1	Thrombpondin-1	0.603888	0.0475967	-0.727648	0.159719	0.08473	0.248198	0.0843118	0.0634513	0.200922	0.196786	0.190604	0.251278	0.220889
Q29RN1	SORBS3	Sorbin and SH3 domain containing 3	3.01009	0.00551007	1.58981	0.7538	0.639881	1.06453	0.958606	0.499817	0.0333158	0.448486	0.377426	0.409155	0.0327842
Q2HJB6	PCOLCE	Procollagen C-endopeptidase enhancer	0.0234275	0.00303019	-5.41565	0.00287604	4.32e-06	0.000591669	4.91e-06	5.78e-06	0.00495637	0.0423323	0.0250807	0.0411101	0.03518
Q2KJ83	CPN1	Carboxypeptidase N catalytic chain	1.62583	0.0417217	0.701179	0.0151978	0.0221782	0.014739	0.00819368	0.0138898	0.00950653	0.00612833	0.0106669	0.00944944	0.00988602
Q2TBQ1	F13B	Coagulation factor XIII B chain	4.47514	0.000159585	2.16193	0.0719314	0.0775981	0.0522358	0.0739588	0.105781	0.0168254	0.0114094	0.0249939	0.0185212	0.0135
Q3SYW7	SPARCL1	SPARC like 1	12.7777	0.0390661	3.67555	0.119513	0.039437	0.0286495	0.0278643	0.0262804	0.00189457	0.00306873	0.0126878	0.000522737	0.000745371
Q3SZD4	WDR18	WD repeat-containing protein 18	0.187893	0.0141942	-2.41201	1.96e-06	0.00254902	2.36e-06	4.09e-06	0.00500478	0.00254629	0.00500714	0.0122236	0.00950014	0.0109702
Q3ZC00	LCP1	Lymphocyte cytolic protein 1 (L-plastin)	1.96322	0.0366148	0.973225	0.0292277	0.0200612	0.0360283	0.0189663	0.0108292	0.0152147	0.0113791	0.00917386	0.00971522	0.0131517
Q3ZCH5	AZGP1	Zinc-alpha-2-glycoprotein	1.76494	0.0123526	0.819618	0.0556147	0.0787334	0.0744015	0.0535001	0.0417509	0.0418323	0.0358829	0.0226074	0.0261234	0.0457982
Q56K11	SRGN	Proteoglycan 1-like	0.00189419	0.0117625	-9.0442	1.96e-06	2.16e-06	4.71e-06	1.96e-06	2.37e-06	0.00149224	3.49e-06	0.00111215	0.00263	0.00170967
Q58DL9	PLTP	Phpholipid transfer protein isoform a	0.0438503	0.0167686	-4.51127	0.0164129	0.0609458	0.0533417	0.0165299	0.0229023	1.09992	1.31057	0.339773	1.08523	0.0443517
Q9TTE1	SERPINA3-1	Serpin A3-1	1.82073	0.00846519	0.864521	7.97391	11.508	13.0428	9.37798	13.6063	5.25965	5.66824	4.95842	4.69248	9.9084
XP_002688886	LOC528040	complement C3 isoform X1;complement C3 isoform X2	1.51558	0.031391	0.599868	0.104356	0.0886039	0.100091	0.105155	0.0835145	0.0482996	0.0431911	0.0897312	0.09485	0.0417736
