# Supplementary material for: Metabolomic and Proteomic Profiles Associated With Ketosis in Dairy Cows
Source: Front Genet. 2020 Dec 16;11:551587. doi: 10.3389/fgene.2020.551587 (PMC7772412; doi:10.3389/fgene.2020.551587)
Supplement: Supplementary file 10 [file Table_10.XLS]

## Sheet: p<0.05
Table S10. The correlation of metabolites and preotein expression levels.
metabolites	proteins	R	pvalue
(+)-trans-C75	RPLP2	-0.579943	0.00735364
(+)-trans-C75	EEF1A1	0.659651	0.00155425
(+)-trans-C75	SRGN	0.49547	0.0263205
(4S)-4-Hydroxy-L-Isoleucine	EXOC4	-0.600908	0.00507818
(4S)-4-Hydroxy-L-Isoleucine	CL43	-0.573854	0.00815196
(4S)-4-Hydroxy-L-Isoleucine	FN1	-0.483541	0.030773
(4S)-4-Hydroxy-L-Isoleucine	LAMB1	0.504159	0.0234102
(4S)-4-Hydroxy-L-Isoleucine	INTS6	-0.684543	0.00087018
(4S)-4-Hydroxy-L-Isoleucine	SERPINA6	-0.538919	0.0142121
(4S)-4-Hydroxy-L-Isoleucine	APOA4	0.58493	0.00674862
(4S)-4-Hydroxy-L-Isoleucine	WASHC4	-0.518397	0.0191974
(4S)-4-Hydroxy-L-Isoleucine	CGN1	-0.600574	0.00510918
(4S)-4-Hydroxy-L-Isoleucine	GLYCAM1	0.519201	0.0189789
(4S)-4-Hydroxy-L-Isoleucine	CFP	-0.471429	0.0358771
(4S)-4-Hydroxy-L-Isoleucine	CCDC63	0.454921	0.0438675
(4S)-4-Hydroxy-L-Isoleucine	TTBK1	0.737967	0.00020376
(R)-2-Hydroxy-4-Methylpentanoic acid	ALDOA	0.589243	0.00625869
(R)-2-Hydroxy-4-Methylpentanoic acid	CL43	-0.637446	0.00250045
(R)-2-Hydroxy-4-Methylpentanoic acid	FAM83G	0.648224	0.00199429
(R)-2-Hydroxy-4-Methylpentanoic acid	INTS6	-0.489204	0.0285913
(R)-2-Hydroxy-4-Methylpentanoic acid	SERPINA6	-0.745421	0.000161942
(R)-2-Hydroxy-4-Methylpentanoic acid	ULK1	-0.504144	0.0234147
(R)-2-Hydroxy-4-Methylpentanoic acid	FBLN1	-0.458081	0.0422406
(R)-2-Hydroxy-4-Methylpentanoic acid	APOA4	0.524204	0.0176635
(R)-2-Hydroxy-4-Methylpentanoic acid	IgFBp3	-0.631707	0.00281101
(R)-2-Hydroxy-4-Methylpentanoic acid	IGFBP2	0.638367	0.00245337
(R)-2-Hydroxy-4-Methylpentanoic acid	CGN1	-0.699088	0.00060413
(R)-2-Hydroxy-4-Methylpentanoic acid	ITIH3	0.601897	0.00498718
(R)-2-Hydroxy-4-Methylpentanoic acid	GLYCAM1	0.673179	0.00114153
(R)-2-Hydroxy-4-Methylpentanoic acid	CFP	-0.54969	0.0120479
(R)-2-Hydroxy-4-Methylpentanoic acid	CCDC63	0.479617	0.03236
(R)-2-Hydroxy-4-Methylpentanoic acid	AGT	0.601257	0.00504591
(R)-2-Hydroxy-4-Methylpentanoic acid	ORM1	0.733834	0.000230694
(R)-2-Hydroxy-4-Methylpentanoic acid	ADAMTS13	-0.467991	0.0374395
(R)-Pantothenic acid	ALDOA	0.463655	0.039485
(R)-Pantothenic acid	CPN2	0.507775	0.0222767
(R)-Pantothenic acid	CL43	-0.56891	0.00885106
(R)-Pantothenic acid	LAMB1	0.577637	0.00764813
(R)-Pantothenic acid	SERPINA6	-0.542705	0.0134182
(R)-Pantothenic acid	ITIH2	-0.555074	0.0110707
(R)-Pantothenic acid	FBLN1	-0.540751	0.0138234
(R)-Pantothenic acid	APOA4	0.713553	0.000411423
(R)-Pantothenic acid	WASHC4	-0.555008	0.0110823
(R)-Pantothenic acid	IgFBp3	-0.598121	0.00534198
(R)-Pantothenic acid	IGFBP2	0.650365	0.00190472
(R)-Pantothenic acid	CGN1	-0.626709	0.00310701
(R)-Pantothenic acid	RPLP2	0.540101	0.0139602
(R)-Pantothenic acid	EEF1A1	-0.569212	0.00880694
(R)-Pantothenic acid	CFP	-0.467317	0.0377519
(R)-Pantothenic acid	CPN1	0.506033	0.0228171
(R)-Pantothenic acid	CCDC63	0.618597	0.00364237
(R)-Pantothenic acid	LCP1	0.536649	0.0147058
(R)-Pantothenic acid	SRGN	-0.462585	0.0400027
(R)-Pantothenic acid	SERPINA3-1	0.551781	0.0116604
(R)-Pantothenic acid	TTBK1	0.510063	0.0215822
1-Aminocyclohexanecarboxylic acid	BTD	0.551697	0.0116757
1-Aminocyclohexanecarboxylic acid	CL43	-0.569169	0.00881321
1-Aminocyclohexanecarboxylic acid	FAM83G	0.457697	0.0424359
1-Aminocyclohexanecarboxylic acid	INTS6	-0.610317	0.00426556
1-Aminocyclohexanecarboxylic acid	SERPINA6	-0.504493	0.0233036
1-Aminocyclohexanecarboxylic acid	APOA4	0.514048	0.0204141
1-Aminocyclohexanecarboxylic acid	WASHC4	-0.507241	0.0224411
1-Aminocyclohexanecarboxylic acid	IGFBP2	0.479646	0.032348
1-Aminocyclohexanecarboxylic acid	CGN1	-0.623177	0.00333144
1-Aminocyclohexanecarboxylic acid	GLYCAM1	0.816875	1.11e-05
1-Aminocyclohexanecarboxylic acid	LOC528040	-0.526195	0.0171607
11-trans-LTD4	ALDOA	0.667972	0.00128783
11-trans-LTD4	CL43	-0.607832	0.00446887
11-trans-LTD4	FN1	-0.583254	0.00694723
11-trans-LTD4	INTS6	-0.493272	0.0271002
11-trans-LTD4	SERPINA6	-0.671556	0.00118554
11-trans-LTD4	ULK1	-0.606659	0.00456768
11-trans-LTD4	ITIH2	-0.657832	0.00161825
11-trans-LTD4	FBLN1	-0.621276	0.00345771
11-trans-LTD4	APOA4	0.451877	0.0454795
11-trans-LTD4	IgFBp3	-0.570786	0.00858023
11-trans-LTD4	CGN1	-0.672403	0.00116238
11-trans-LTD4	CFP	-0.621696	0.00342947
11-trans-LTD4	CCDC63	0.475394	0.0341387
11-trans-LTD4	AGT	0.549135	0.0121525
11-trans-LTD4	LOC525947	-0.564255	0.00955316
11-trans-LTD4	ADAMTS13	-0.489722	0.0283979
2-(4-Morpholinyl)Benzothiazole	ALDOA	0.488184	0.0289748
2-(4-Morpholinyl)Benzothiazole	FN1	-0.536845	0.0146626
2-(4-Morpholinyl)Benzothiazole	FAM83G	0.558872	0.0104208
2-(4-Morpholinyl)Benzothiazole	SERPINA6	-0.651321	0.00186585
2-(4-Morpholinyl)Benzothiazole	ITIH2	-0.574621	0.00804774
2-(4-Morpholinyl)Benzothiazole	IGFBP2	0.543855	0.0131844
2-(4-Morpholinyl)Benzothiazole	CGN1	-0.549731	0.0120403
2-(4-Morpholinyl)Benzothiazole	CHST9	0.522375	0.0181356
2-(4-Morpholinyl)Benzothiazole	CPN1	0.461297	0.0406334
2-(4-Morpholinyl)Benzothiazole	AGT	0.495013	0.0264813
2-(4-Morpholinyl)Benzothiazole	SERPINA3-1	0.444493	0.0495798
2-Aminoadipic acid	LOC790886	0.523083	0.0179517
2-Aminoadipic acid	FAM83G	-0.535157	0.0150378
2-Aminoadipic acid	F13B	0.525259	0.0173957
2-Aminoadipic acid	SPARCL1	0.508803	0.0219625
2-Aminoadipic acid	AZGP1	0.598372	0.0053178
2-Hydroxymyristic acid	PSAP	-0.459946	0.0413024
2-Hydroxymyristic acid	FN1	-0.574257	0.00809707
2-Hydroxymyristic acid	SERPINA6	-0.445452	0.0490321
2-Hydroxymyristic acid	ULK1	-0.696862	0.000639681
2-Hydroxymyristic acid	ITIH2	-0.583731	0.00689019
2-Hydroxymyristic acid	FBLN1	-0.496848	0.0258409
2-Hydroxymyristic acid	CFP	-0.485435	0.0300292
2-Hydroxymyristic acid	THBS1	-0.468954	0.0369965
2-Hydroxymyristic acid	AGT	0.473822	0.0348196
2-Hydroxymyristic acid	SERPINA3-1	0.483772	0.0306816
2-Methylbenzoic acid	CL43	0.482212	0.0313034
2-Methylbenzoic acid	INTS6	0.491229	0.0278413
2-Methylbenzoic acid	ULK1	0.503172	0.0237272
2-Methylbenzoic acid	TF	0.514123	0.0203927
2-Methylbenzoic acid	CD44	-0.508918	0.0219276
2-Methylbenzoic acid	THBS1	0.52488	0.0174915
2-Methylbenzoic acid	CCDC63	-0.48234	0.0312523
2-Methylbenzoic acid	SRGN	0.478166	0.0329628
2,3-Dihydroxybenzoic acid	BTD	0.51192	0.0210315
2,3-Dihydroxybenzoic acid	CL43	-0.704117	0.000529928
2,3-Dihydroxybenzoic acid	FAM83G	0.470216	0.0364226
2,3-Dihydroxybenzoic acid	INTS6	-0.730887	0.000251711
2,3-Dihydroxybenzoic acid	SERPINA6	-0.713605	0.000410841
2,3-Dihydroxybenzoic acid	FBLN1	-0.562193	0.00987829
2,3-Dihydroxybenzoic acid	APOA4	0.737801	0.000204783
2,3-Dihydroxybenzoic acid	WASHC4	-0.593464	0.00580797
2,3-Dihydroxybenzoic acid	IgFBp3	-0.562051	0.00990107
2,3-Dihydroxybenzoic acid	IGFBP2	0.62586	0.00315977
2,3-Dihydroxybenzoic acid	CGN1	-0.755252	0.000118182
2,3-Dihydroxybenzoic acid	ITIH3	0.543569	0.0132424
2,3-Dihydroxybenzoic acid	GLYCAM1	0.733355	0.000234004
2,3-Dihydroxybenzoic acid	CFP	-0.626047	0.00314812
2,3-Dihydroxybenzoic acid	CCDC63	0.634315	0.00266613
2,3-Dihydroxybenzoic acid	AGT	0.446751	0.0482973
2,3-Dihydroxybenzoic acid	ORM1	0.457771	0.042398
2,3-Dihydroxybenzoic acid	TTBK1	0.470837	0.0361425
3-Carboxypropyl Trimethylammonium	BTD	-0.546076	0.0127421
3-Carboxypropyl Trimethylammonium	CL43	0.75369	0.000124368
3-Carboxypropyl Trimethylammonium	FN1	0.694129	0.000685755
3-Carboxypropyl Trimethylammonium	INTS6	0.684006	0.000881646
3-Carboxypropyl Trimethylammonium	SERPINA6	0.812157	1.37e-05
3-Carboxypropyl Trimethylammonium	SYNE2	0.622323	0.00338768
3-Carboxypropyl Trimethylammonium	ULK1	0.69833	0.000616055
3-Carboxypropyl Trimethylammonium	ITIH2	0.823034	8.34e-06
3-Carboxypropyl Trimethylammonium	FBLN1	0.664014	0.00140931
3-Carboxypropyl Trimethylammonium	APOA4	-0.497304	0.0256836
3-Carboxypropyl Trimethylammonium	WASHC4	0.648734	0.00197266
3-Carboxypropyl Trimethylammonium	IgFBp3	0.646698	0.00206026
3-Carboxypropyl Trimethylammonium	IGFBP2	-0.669132	0.00125393
3-Carboxypropyl Trimethylammonium	CGN1	0.827235	6.83e-06
3-Carboxypropyl Trimethylammonium	GLYCAM1	-0.59599	0.00555126
3-Carboxypropyl Trimethylammonium	CFP	0.804297	1.92e-05
3-Carboxypropyl Trimethylammonium	CCDC63	-0.459283	0.0416341
3-Carboxypropyl Trimethylammonium	AGT	-0.688038	0.000798615
3-Carboxypropyl Trimethylammonium	ORM1	-0.461115	0.0407228
3-Carboxypropyl Trimethylammonium	SERPINA3-1	-0.596056	0.00554462
3-Carboxypropyl Trimethylammonium	LOC528040	0.476708	0.0335772
3-Carboxypropyl Trimethylammonium	LOC525947	0.737071	0.000209354
3-Hydroxy-3-Methylglutaric acid	CPN2	-0.491733	0.0276568
3-Hydroxy-3-Methylglutaric acid	FN1	0.462403	0.0400912
3-Hydroxy-3-Methylglutaric acid	SERPINA6	0.464865	0.0389059
3-Hydroxy-3-Methylglutaric acid	ITIH2	0.55164	0.0116863
3-Hydroxy-3-Methylglutaric acid	FBLN1	0.499336	0.0249922
3-Hydroxy-3-Methylglutaric acid	APOA4	-0.481005	0.0317914
3-Hydroxy-3-Methylglutaric acid	IgFBp3	0.503854	0.0235076
3-Hydroxy-3-Methylglutaric acid	IGFBP2	-0.553035	0.011433
3-Hydroxy-3-Methylglutaric acid	CGN1	0.455241	0.0437004
3-Hydroxy-3-Methylglutaric acid	RPLP2	-0.475139	0.0342485
3-Hydroxy-3-Methylglutaric acid	CCDC63	-0.511186	0.0212479
3-Hydroxy-3-Methylglutaric acid	F13B	-0.469601	0.0367015
3-Hydroxy-3-Methylglutaric acid	AGT	-0.46456	0.0390513
3-Hydroxy-3-Methylglutaric acid	SERPINA3-1	-0.590679	0.00610229
3-Methyl-L-Histidine	PSAP	-0.481481	0.0315984
3-Methyl-L-Histidine	CPN2	0.474106	0.0346959
3-Methyl-L-Histidine	CD14	-0.518967	0.0190423
3-Methyl-L-Histidine	IgH	0.540721	0.0138298
3-Methyl-L-Histidine	CD44	0.47524	0.0342047
3-Methyl-L-Histidine	PCOLCE	-0.5183	0.0192237
3-Methyl-L-Histidine	F13B	0.60502	0.00470864
3-Methyl-L-Histidine	PLTP	-0.570856	0.00857036
3-Methyl-L-Histidine	SERPINA3-1	0.488538	0.0288413
3-Methyl-L-Histidine	ADAMTS13	-0.489905	0.0283296
4-Hydroxy-6-Methylpyran-2-one	PSAP	-0.449808	0.046601
4-Hydroxy-6-Methylpyran-2-one	CPN2	0.595498	0.0056005
4-Hydroxy-6-Methylpyran-2-one	IgH	0.535827	0.0148879
4-Hydroxy-6-Methylpyran-2-one	CL43	-0.582607	0.00702518
4-Hydroxy-6-Methylpyran-2-one	FN1	-0.593283	0.00582674
4-Hydroxy-6-Methylpyran-2-one	LAMB1	0.486277	0.0297033
4-Hydroxy-6-Methylpyran-2-one	INTS6	-0.511556	0.0211386
4-Hydroxy-6-Methylpyran-2-one	SERPINA6	-0.660284	0.00153246
4-Hydroxy-6-Methylpyran-2-one	SYNE2	-0.454074	0.0443113
4-Hydroxy-6-Methylpyran-2-one	ULK1	-0.582284	0.00706433
4-Hydroxy-6-Methylpyran-2-one	ITIH2	-0.785172	4.12e-05
4-Hydroxy-6-Methylpyran-2-one	FBLN1	-0.545739	0.0128085
4-Hydroxy-6-Methylpyran-2-one	WASHC4	-0.447772	0.0477255
4-Hydroxy-6-Methylpyran-2-one	IgFBp3	-0.611519	0.00416995
4-Hydroxy-6-Methylpyran-2-one	IGFBP2	0.585859	0.00664048
4-Hydroxy-6-Methylpyran-2-one	CGN1	-0.615258	0.00388388
4-Hydroxy-6-Methylpyran-2-one	CFP	-0.577953	0.00760721
4-Hydroxy-6-Methylpyran-2-one	CPN1	0.715758	0.000387247
4-Hydroxy-6-Methylpyran-2-one	CCDC63	0.447573	0.0478367
4-Hydroxy-6-Methylpyran-2-one	F13B	0.449822	0.0465936
4-Hydroxy-6-Methylpyran-2-one	AGT	0.620952	0.00347963
4-Hydroxy-6-Methylpyran-2-one	SERPINA3-1	0.818679	1.02e-05
4-Hydroxy-6-Methylpyran-2-one	LOC525947	-0.497685	0.0255531
4-Hydroxy-6-Methylpyran-2-one	ADAMTS13	-0.5833	0.00694166
4-Hydroxybenzaldehyde	IgH	-0.453374	0.044681
4-Hydroxybenzaldehyde	FN1	0.547705	0.0124253
4-Hydroxybenzaldehyde	SERPINA6	0.479008	0.0326118
4-Hydroxybenzaldehyde	ULK1	0.462633	0.0399797
4-Hydroxybenzaldehyde	ITIH2	0.691226	0.000737723
4-Hydroxybenzaldehyde	FBLN1	0.69421	0.000684354
4-Hydroxybenzaldehyde	IgFBp3	0.630798	0.00286301
4-Hydroxybenzaldehyde	CGN1	0.482262	0.0312836
4-Hydroxybenzaldehyde	CFP	0.626646	0.00311089
4-Hydroxybenzaldehyde	CPN1	-0.50704	0.0225033
4-Hydroxybenzaldehyde	AGT	-0.44851	0.0473155
4-Hydroxybenzaldehyde	SERPINA3-1	-0.480299	0.0320795
4-Hydroxybenzaldehyde	LOC525947	0.7488	0.000145555
4-Pyridoxic acid	BTD	0.59353	0.00580111
4-Pyridoxic acid	FAM83G	0.512928	0.0207372
4-Pyridoxic acid	APOA4	0.470288	0.03639
4-Pyridoxic acid	IGFBP2	0.521131	0.0184625
4-Pyridoxic acid	ITIH3	0.527735	0.0167799
4-Pyridoxic acid	GLYCAM1	0.606452	0.00458526
4-Pyridoxic acid	ORM1	0.615809	0.00384314
5-Hydroxyindoleacetic acid	ALDOA	-0.49494	0.0265069
5-Hydroxyindoleacetic acid	FN1	0.561128	0.0100497
5-Hydroxyindoleacetic acid	SYNE2	0.465006	0.0388388
5-Hydroxyindoleacetic acid	ITIH2	0.545766	0.0128031
5-Hydroxyindoleacetic acid	FBLN1	0.472602	0.0353557
5-Hydroxyindoleacetic acid	LOC525947	0.56324	0.00971209
5-oxo-L-Proline	RPLP2	-0.684654	0.000867836
5-oxo-L-Proline	THBS1	0.468865	0.0370373
5-oxo-L-Proline	SRGN	0.464664	0.0390015
8-Iso PGF3-Alpha	ALDOA	-0.468741	0.0370945
8-Iso PGF3-Alpha	FAM83G	-0.607054	0.00453423
8-Iso PGF3-Alpha	SERPINA6	0.54881	0.012214
8-Iso PGF3-Alpha	ITIH2	0.503902	0.0234922
8-Iso PGF3-Alpha	FBLN1	0.609085	0.00436539
8-Iso PGF3-Alpha	IgFBp3	0.513999	0.0204284
8-Iso PGF3-Alpha	CGN1	0.494621	0.0266197
8-Iso PGF3-Alpha	CHST9	-0.468814	0.0370607
8-Iso PGF3-Alpha	AGT	-0.505218	0.0230734
8-Iso PGF3-Alpha	LOC525947	0.660392	0.0015288
9(S)-Hpode	EXOC4	-0.471436	0.0358739
9(S)-Hpode	ALDOA	0.471307	0.0359316
9(S)-Hpode	CL43	-0.458442	0.0420576
9(S)-Hpode	FN1	-0.464981	0.0388507
9(S)-Hpode	ULK1	-0.554127	0.0112378
9(S)-Hpode	ITIH2	-0.471964	0.0356387
9(S)-Hpode	FBLN1	-0.458361	0.0420985
9(S)-Hpode	APOA4	0.458696	0.0419294
9(S)-Hpode	CGN1	-0.474205	0.0346527
9(S)-Hpode	AGT	0.467938	0.037464
Acetoin	EXOC4	-0.559587	0.0103021
Acetoin	IgL	-0.503749	0.0235415
Acetoin	CL43	-0.467873	0.0374941
Acetoin	SERPINA6	-0.566694	0.00917983
Acetoin	FBLN1	-0.45161	0.0456231
Acetoin	APOA4	0.479807	0.0322818
Acetoin	IGFBP2	0.499051	0.0250884
Acetoin	CGN1	-0.576652	0.00777685
Acetoin	GLYCAM1	0.686621	0.000826999
Acetoin	LOC525947	-0.44519	0.0491814
Acetoin	ADAMTS13	-0.48638	0.0296636
Benzothiazole	EXOC4	0.469899	0.0365662
Benzothiazole	ALDOA	-0.563208	0.00971707
Benzothiazole	BTD	-0.504305	0.0233634
Benzothiazole	IgL	0.522867	0.0180078
Benzothiazole	CL43	0.664142	0.00140524
Benzothiazole	FN1	0.588191	0.00637537
Benzothiazole	FAM83G	-0.568356	0.00893233
Benzothiazole	INTS6	0.510264	0.0215221
Benzothiazole	SERPINA6	0.751427	0.000133818
Benzothiazole	ITIH2	0.542012	0.0135608
Benzothiazole	FBLN1	0.659906	0.00154544
Benzothiazole	APOA4	-0.527502	0.0168372
Benzothiazole	WASHC4	0.459933	0.0413091
Benzothiazole	IgFBp3	0.528321	0.0166367
Benzothiazole	IGFBP2	-0.655982	0.00168563
Benzothiazole	CGN1	0.770659	7e-05
Benzothiazole	GLYCAM1	-0.824246	7.88e-06
Benzothiazole	CFP	0.547357	0.0124925
Benzothiazole	SPARCL1	0.462322	0.0401311
Benzothiazole	AGT	-0.61899	0.00361477
Benzothiazole	LOC525947	0.569212	0.00880696
Benzothiazole	ADAMTS13	0.551482	0.0117152
Beta-Hydroxy Butyric acid	ADIA	-0.519757	0.0188289
Beta-Hydroxy Butyric acid	CPN2	0.610239	0.00427185
Beta-Hydroxy Butyric acid	CL43	-0.567812	0.00901271
Beta-Hydroxy Butyric acid	FN1	-0.604983	0.00471185
Beta-Hydroxy Butyric acid	LAMB1	0.740545	0.000188358
Beta-Hydroxy Butyric acid	INTS6	-0.608795	0.00438914
Beta-Hydroxy Butyric acid	SERPINA6	-0.653762	0.00176956
Beta-Hydroxy Butyric acid	ULK1	-0.533307	0.0154578
Beta-Hydroxy Butyric acid	ITIH2	-0.651564	0.00185608
Beta-Hydroxy Butyric acid	FBLN1	-0.567815	0.00901223
Beta-Hydroxy Butyric acid	APOA4	0.480337	0.032064
Beta-Hydroxy Butyric acid	WASHC4	-0.493188	0.0271303
Beta-Hydroxy Butyric acid	IgFBp3	-0.603795	0.00481635
Beta-Hydroxy Butyric acid	IGFBP2	0.489919	0.0283244
Beta-Hydroxy Butyric acid	CGN1	-0.58589	0.00663692
Beta-Hydroxy Butyric acid	CD44	0.462794	0.0399014
Beta-Hydroxy Butyric acid	CFP	-0.621387	0.00345024
Beta-Hydroxy Butyric acid	CPN1	0.588959	0.00629004
Beta-Hydroxy Butyric acid	CCDC63	0.499892	0.0248056
Beta-Hydroxy Butyric acid	LCP1	0.526186	0.0171629
Beta-Hydroxy Butyric acid	SERPINA3-1	0.624625	0.00323789
Beta-Hydroxy Butyric acid	TTBK1	0.551534	0.0117057
Cinnamoylglycine	CPN2	0.462562	0.0400143
Cinnamoylglycine	CL43	-0.6409	0.00232776
Cinnamoylglycine	FN1	-0.542999	0.0133583
Cinnamoylglycine	LAMB1	0.526447	0.017098
Cinnamoylglycine	INTS6	-0.556819	0.0107682
Cinnamoylglycine	SERPINA6	-0.727769	0.0002757
Cinnamoylglycine	ULK1	-0.68274	0.000909185
Cinnamoylglycine	ITIH2	-0.699901	0.000591573
Cinnamoylglycine	FBLN1	-0.593526	0.00580159
Cinnamoylglycine	APOA4	0.758991	0.000104441
Cinnamoylglycine	WASHC4	-0.521656	0.0183241
Cinnamoylglycine	IgFBp3	-0.634182	0.00267335
Cinnamoylglycine	IGFBP2	0.757114	0.000111157
Cinnamoylglycine	CGN1	-0.682074	0.000923954
Cinnamoylglycine	CFP	-0.646053	0.00208866
Cinnamoylglycine	CPN1	0.509512	0.0217479
Cinnamoylglycine	CCDC63	0.689083	0.000778198
Cinnamoylglycine	AGT	0.727365	0.000278947
Cinnamoylglycine	SERPINA3-1	0.753313	0.0001259
Cinnamoylglycine	LOC525947	-0.506171	0.0227739
Cinnamoylglycine	ADAMTS13	-0.517298	0.0194991
Citrulline	ALDOA	-0.467204	0.0378047
Citrulline	IgH	-0.458612	0.0419719
Citrulline	CL43	0.500918	0.0244642
Citrulline	FN1	0.517771	0.0193687
Citrulline	SERPINA6	0.601482	0.00502519
Citrulline	ITIH2	0.631951	0.00279716
Citrulline	FBLN1	0.520835	0.0185409
Citrulline	CFP	0.487033	0.0294126
Citrulline	SERPINA3-1	-0.49526	0.0263943
Citrulline	LOC525947	0.542733	0.0134127
Creatine	ALDOA	-0.608491	0.00441419
Creatine	IgL	0.620472	0.00351228
Creatine	CL43	0.564184	0.00956413
Creatine	FN1	0.716697	0.000377323
Creatine	FAM83G	-0.549906	0.0120075
Creatine	SERPINA6	0.722112	0.000324233
Creatine	SYNE2	0.53163	0.0158466
Creatine	ULK1	0.553233	0.0113973
Creatine	ITIH2	0.700893	0.000576544
Creatine	FBLN1	0.745724	0.00016041
Creatine	WASHC4	0.507418	0.0223866
Creatine	IgFBp3	0.559368	0.0103384
Creatine	IGFBP2	-0.638481	0.00244763
Creatine	CGN1	0.653867	0.00176549
Creatine	GLYCAM1	-0.674534	0.00110584
Creatine	CFP	0.696374	0.000647715
Creatine	SPARCL1	0.62828	0.00301128
Creatine	AGT	-0.550657	0.0118675
Creatine	LOC525947	0.777656	5.45e-05
Creatine	ADAMTS13	0.497822	0.0255059
Cytarabine	EXOC4	-0.453407	0.0446635
Cytarabine	BTD	0.522933	0.0179906
Cytarabine	CL43	-0.555652	0.0109697
Cytarabine	FAM83G	0.499891	0.0248061
Cytarabine	INTS6	-0.543291	0.0132988
Cytarabine	SERPINA6	-0.564876	0.009457
Cytarabine	APOA4	0.776285	5.72e-05
Cytarabine	WASHC4	-0.484848	0.0302581
Cytarabine	IGFBP2	0.653537	0.00177823
Cytarabine	CGN1	-0.609676	0.00431724
Cytarabine	ITIH3	0.524199	0.0176647
Cytarabine	GLYCAM1	0.571112	0.00853387
Cytarabine	CFP	-0.518006	0.0193043
Cytarabine	CCDC63	0.515669	0.0199536
Cytarabine	TTBK1	0.547202	0.0125223
Cytosine	EXOC4	-0.453558	0.0445838
Cytosine	BTD	0.529968	0.0162395
Cytosine	CL43	-0.551867	0.0116447
Cytosine	FAM83G	0.493488	0.0270228
Cytosine	INTS6	-0.550077	0.0119754
Cytosine	SERPINA6	-0.583374	0.00693277
Cytosine	APOA4	0.746802	0.000155063
Cytosine	WASHC4	-0.495858	0.0261849
Cytosine	IGFBP2	0.656183	0.00167818
Cytosine	CGN1	-0.600041	0.0051591
Cytosine	ITIH3	0.538183	0.0143707
Cytosine	GLYCAM1	0.565657	0.00933715
Cytosine	CFP	-0.530467	0.0161206
Cytosine	CCDC63	0.483842	0.0306539
Cytosine	TTBK1	0.529703	0.016303
Dihydro-3-Coumaric acid	CD14	-0.618647	0.00363886
Dihydro-3-Coumaric acid	IgH	0.499475	0.0249455
Dihydro-3-Coumaric acid	IGFBP2	0.523201	0.0179212
Dihydro-3-Coumaric acid	ITIH3	0.499022	0.025098
Dihydro-3-Coumaric acid	AGT	0.57031	0.00864837
Dihydro-3-Coumaric acid	ORM1	0.483633	0.0307368
Dihydro-3-Coumaric acid	SERPINA3-1	0.478222	0.0329392
DL-B-Hydroxycaprylic acid	ALDOA	0.465768	0.0384778
DL-B-Hydroxycaprylic acid	IgH	0.516164	0.0198147
DL-B-Hydroxycaprylic acid	FN1	-0.478242	0.032931
DL-B-Hydroxycaprylic acid	ITIH2	-0.618567	0.00364449
DL-B-Hydroxycaprylic acid	CPN1	0.562677	0.00980114
DL-B-Hydroxycaprylic acid	ADAMTS13	-0.474715	0.0344317
DL-Methionine Sulfoxide	BTD	-0.471497	0.0358467
DL-Methionine Sulfoxide	CL43	0.478056	0.0330086
DL-Methionine Sulfoxide	FN1	0.483532	0.0307768
DL-Methionine Sulfoxide	FAM83G	-0.583508	0.00691681
DL-Methionine Sulfoxide	SERPINA6	0.536447	0.0147504
DL-Methionine Sulfoxide	ITIH2	0.564085	0.00957968
DL-Methionine Sulfoxide	FBLN1	0.634621	0.00264952
DL-Methionine Sulfoxide	WASHC4	0.512735	0.0207935
DL-Methionine Sulfoxide	IgFBp3	0.542439	0.0134729
DL-Methionine Sulfoxide	CGN1	0.58405	0.00685224
DL-Methionine Sulfoxide	CFP	0.596769	0.00547403
DL-Methionine Sulfoxide	AGT	-0.471514	0.0358389
DL-Methionine Sulfoxide	LOC525947	0.672705	0.00115422
Dropropizine	BTD	0.573926	0.0081422
Dropropizine	GLYCAM1	0.532842	0.0155647
Dropropizine	CD44	-0.469148	0.0369079
Dropropizine	THBS1	0.463594	0.0395147
Dropropizine	SORBS3	-0.556583	0.0108087
Dropropizine	AZGP1	-0.454632	0.0440183
Erlotinib	BTD	-0.483325	0.0308588
Erlotinib	IgL	0.744045	0.000169049
Erlotinib	FN1	0.63816	0.00246389
Erlotinib	SYNE2	0.592629	0.00589496
Erlotinib	FBLN1	0.541634	0.0136392
Erlotinib	WASHC4	0.622893	0.00335006
Erlotinib	SPARCL1	0.774144	6.18e-05
Erlotinib	SRGN	0.62751	0.00305789
Erlotinib	LOC528040	0.46541	0.038647
erythro-Sphingosine C-17	LOC790886	0.489331	0.0285435
erythro-Sphingosine C-17	EEF1A1	0.49929	0.0250077
ethyl 2-Cyano-3-(1H-Indol-3-YL)Prop-2-enoate	LAMB1	0.570177	0.00866743
ethyl 2-Cyano-3-(1H-Indol-3-YL)Prop-2-enoate	INTS6	-0.445624	0.0489343
ethyl 2-Cyano-3-(1H-Indol-3-YL)Prop-2-enoate	APOA4	0.562846	0.0097743
ethyl 2-Cyano-3-(1H-Indol-3-YL)Prop-2-enoate	WASHC4	-0.587538	0.0064488
ethyl 2-Cyano-3-(1H-Indol-3-YL)Prop-2-enoate	IGFBP2	0.538641	0.0142719
ethyl 2-Cyano-3-(1H-Indol-3-YL)Prop-2-enoate	LCP1	0.449289	0.0468857
ethyl 2-Cyano-3-(1H-Indol-3-YL)Prop-2-enoate	TTBK1	0.767473	7.83e-05
Galactitol	CL43	0.496166	0.0260774
Galactitol	FN1	0.571785	0.00843889
Galactitol	LAMB1	-0.496733	0.0258806
Galactitol	INTS6	0.576653	0.00777669
Galactitol	SERPINA6	0.485277	0.0300907
Galactitol	ULK1	0.474179	0.0346642
Galactitol	FBLN1	0.520132	0.0187283
Galactitol	APOA4	-0.525879	0.0172399
Galactitol	WASHC4	0.488423	0.0288847
Galactitol	CGN1	0.46505	0.0388176
Galactitol	THBS1	0.452461	0.0451668
Galactitol	CCDC63	-0.670672	0.0012101
Galactitol	F13B	-0.477756	0.0331345
Galactitol	SRGN	0.462073	0.0402524
Galactitol	TTBK1	-0.563897	0.00960891
Gamma-Glu-Leu	PSAP	-0.510328	0.0215032
Gamma-Glu-Leu	LOC790886	0.624132	0.00326949
Gamma-Glu-Leu	FAM83G	-0.690143	0.000757948
Gamma-Glu-Leu	IgFBp3	0.490421	0.0281384
Gamma-Glu-Leu	CGN1	0.455032	0.0438093
Gamma-Glu-Leu	CFP	0.473864	0.0348016
Gamma-Glu-Leu	CHST9	-0.536359	0.0147698
Gamma-Glu-Leu	F13B	0.632718	0.00275406
Gamma-Glu-Leu	SPARCL1	0.490232	0.0282085
Gamma-Glu-Leu	LOC525947	0.589162	0.00626769
Glutaric acid	ALDOA	-0.514526	0.0202775
Glutaric acid	CD14	0.456396	0.0431022
Glutaric acid	CL43	0.548498	0.0122733
Glutaric acid	FN1	0.638965	0.00242321
Glutaric acid	FAM83G	-0.459653	0.0414489
Glutaric acid	INTS6	0.494873	0.0265305
Glutaric acid	SERPINA6	0.776426	5.7e-05
Glutaric acid	ULK1	0.458419	0.0420692
Glutaric acid	ITIH2	0.652985	0.00179972
Glutaric acid	FBLN1	0.720259	0.000341638
Glutaric acid	IgFBp3	0.651886	0.00184317
Glutaric acid	IGFBP2	-0.535926	0.0148659
Glutaric acid	CGN1	0.642456	0.00225329
Glutaric acid	GLYCAM1	-0.444128	0.0497897
Glutaric acid	CFP	0.628048	0.00302531
Glutaric acid	CPN1	-0.511063	0.0212845
Glutaric acid	CCDC63	-0.480055	0.0321798
Glutaric acid	AGT	-0.573195	0.00824256
Glutaric acid	ORM1	-0.518582	0.0191469
Glutaric acid	SERPINA3-1	-0.535716	0.0149127
Glutaric acid	LOC525947	0.555913	0.0109244
Glycerophosphocholine	EXOC4	-0.455736	0.043443
Glycerophosphocholine	IgH	-0.486246	0.029715
Glycerophosphocholine	IgL	-0.457488	0.0425424
Glycerophosphocholine	APOA4	0.528072	0.0166975
Glycerophosphocholine	WASHC4	-0.471991	0.0356267
Glycerophosphocholine	GLYCAM1	0.498516	0.0252694
Glycerophosphocholine	CCDC63	0.491983	0.0275657
Glycerophosphocholine	SRGN	-0.454033	0.0443331
Glycerophosphocholine	TTBK1	0.618802	0.00362793
Glycocholic acid	EXOC4	-0.53858	0.0142849
Glycocholic acid	CL43	-0.554503	0.0111711
Glycocholic acid	LAMB1	0.471247	0.0359583
Glycocholic acid	INTS6	-0.602004	0.00497739
Glycocholic acid	SERPINA6	-0.50918	0.0218482
Glycocholic acid	APOA4	0.489225	0.0285834
Glycocholic acid	CGN1	-0.545194	0.0129164
Glycocholic acid	CFP	-0.500536	0.0245908
Glycocholic acid	TTBK1	0.605198	0.00469311
Hippuric acid	ALDOA	-0.474008	0.0347387
Hippuric acid	CL43	0.493955	0.0268559
Hippuric acid	SERPINA6	0.486032	0.0297977
Hippuric acid	ITIH2	0.53476	0.0151271
Hippuric acid	FBLN1	0.508002	0.0222072
Hippuric acid	IgFBp3	0.649939	0.00192227
Hippuric acid	CGN1	0.600268	0.0051378
Hippuric acid	CPN1	-0.630545	0.00287765
Hippuric acid	LOC525947	0.467302	0.0377589
L-a-Lysophosphatidylserine	PSAP	-0.509821	0.021655
L-a-Lysophosphatidylserine	CL43	-0.488379	0.028901
L-a-Lysophosphatidylserine	SERPINA6	-0.480632	0.0319437
L-a-Lysophosphatidylserine	ULK1	-0.559414	0.0103306
L-a-Lysophosphatidylserine	ITIH2	-0.449975	0.0465101
L-a-Lysophosphatidylserine	IgFBp3	-0.476473	0.0336769
L-a-Lysophosphatidylserine	CGN1	-0.505209	0.0230763
L-a-Lysophosphatidylserine	AGT	0.510304	0.0215104
L-Alpha-Hydroxyisovaleric acid	ADIA	-0.44865	0.0472382
L-Alpha-Hydroxyisovaleric acid	EXOC4	-0.448397	0.0473781
L-Alpha-Hydroxyisovaleric acid	CPN2	0.555426	0.0110091
L-Alpha-Hydroxyisovaleric acid	CL43	-0.661509	0.00149107
L-Alpha-Hydroxyisovaleric acid	FN1	-0.478251	0.0329274
L-Alpha-Hydroxyisovaleric acid	LAMB1	0.59293	0.00586346
L-Alpha-Hydroxyisovaleric acid	INTS6	-0.55158	0.0116972
L-Alpha-Hydroxyisovaleric acid	SERPINA6	-0.740978	0.000185872
L-Alpha-Hydroxyisovaleric acid	ULK1	-0.463092	0.0397568
L-Alpha-Hydroxyisovaleric acid	ITIH2	-0.58231	0.00706117
L-Alpha-Hydroxyisovaleric acid	FBLN1	-0.593015	0.00585457
L-Alpha-Hydroxyisovaleric acid	APOA4	0.680953	0.000949271
L-Alpha-Hydroxyisovaleric acid	WASHC4	-0.480362	0.0320538
L-Alpha-Hydroxyisovaleric acid	IgFBp3	-0.643355	0.00221115
L-Alpha-Hydroxyisovaleric acid	IGFBP2	0.684303	0.000875282
L-Alpha-Hydroxyisovaleric acid	CGN1	-0.686081	0.000838052
L-Alpha-Hydroxyisovaleric acid	GLYCAM1	0.506941	0.0225341
L-Alpha-Hydroxyisovaleric acid	CFP	-0.659833	0.00154794
L-Alpha-Hydroxyisovaleric acid	CCDC63	0.512888	0.0207489
L-Alpha-Hydroxyisovaleric acid	SERPINA3-1	0.568487	0.00891307
L-Alpha-Hydroxyisovaleric acid	LOC525947	-0.46129	0.0406364
L-Alpha-Hydroxyisovaleric acid	ADAMTS13	-0.532754	0.015585
L-Arginine	IgL	0.49857	0.0252512
L-Arginine	CL43	0.510661	0.0214037
L-Arginine	FN1	0.663382	0.00142958
L-Arginine	INTS6	0.551568	0.0116993
L-Arginine	SERPINA6	0.491876	0.0276048
L-Arginine	SYNE2	0.624254	0.00326162
L-Arginine	ULK1	0.63893	0.00242497
L-Arginine	ITIH2	0.664232	0.00140239
L-Arginine	FBLN1	0.771376	6.83e-05
L-Arginine	APOA4	-0.700422	0.000583641
L-Arginine	WASHC4	0.767707	7.76e-05
L-Arginine	IgFBp3	0.492161	0.0275013
L-Arginine	IGFBP2	-0.605141	0.00469806
L-Arginine	CGN1	0.548553	0.0122629
L-Arginine	EEF1A1	0.467697	0.0375757
L-Arginine	CFP	0.623461	0.00331292
L-Arginine	THBS1	0.495701	0.0262397
L-Arginine	CCDC63	-0.617588	0.00371401
L-Arginine	SPARCL1	0.569159	0.00881466
L-Arginine	AGT	-0.469237	0.0368671
L-Arginine	SRGN	0.650194	0.00191174
L-Arginine	LOC525947	0.643668	0.00219664
L-Aspartic acid	IgL	0.49701	0.025785
L-Aspartic acid	FN1	0.555757	0.0109515
L-Aspartic acid	SYNE2	0.518698	0.0191154
L-Aspartic acid	ULK1	0.459045	0.0417535
L-Aspartic acid	ITIH2	0.645152	0.00212891
L-Aspartic acid	FBLN1	0.674934	0.00109546
L-Aspartic acid	WASHC4	0.638997	0.00242161
L-Aspartic acid	IgFBp3	0.622484	0.00337706
L-Aspartic acid	IGFBP2	-0.495515	0.0263048
L-Aspartic acid	CGN1	0.497343	0.0256704
L-Aspartic acid	RPLP2	-0.573719	0.00817053
L-Aspartic acid	CFP	0.624533	0.00324377
L-Aspartic acid	THBS1	0.571529	0.00847487
L-Aspartic acid	SPARCL1	0.700619	0.000580661
L-Aspartic acid	AGT	-0.447843	0.0476859
L-Aspartic acid	LOC525947	0.692636	0.000712076
L-Cystine	THBS1	0.530634	0.0160811
L-Cystine	PLTP	0.471308	0.0359312
L-Glutamic acid	IgL	0.57326	0.00823352
L-Glutamic acid	FN1	0.491528	0.0277317
L-Glutamic acid	INTS6	0.507116	0.02248
L-Glutamic acid	SERPINA6	0.469746	0.0366356
L-Glutamic acid	ITIH2	0.4933	0.0270901
L-Glutamic acid	FBLN1	0.579031	0.00746896
L-Glutamic acid	APOA4	-0.690421	0.000752719
L-Glutamic acid	WASHC4	0.70738	0.000486042
L-Glutamic acid	IgFBp3	0.567281	0.00909178
L-Glutamic acid	IGFBP2	-0.642735	0.00224014
L-Glutamic acid	CGN1	0.581417	0.00717035
L-Glutamic acid	RPLP2	-0.598677	0.00528848
L-Glutamic acid	GLYCAM1	-0.487798	0.0291211
L-Glutamic acid	CFP	0.498377	0.0253166
L-Glutamic acid	THBS1	0.471351	0.0359121
L-Glutamic acid	CCDC63	-0.653727	0.00177089
L-Glutamic acid	SPARCL1	0.713769	0.000409002
L-Glutamic acid	AGT	-0.502199	0.0240432
L-Glutamic acid	SRGN	0.544359	0.013083
L-Glutamic acid	LOC525947	0.4474	0.047933
L-Glutamine	ADIA	0.451105	0.0458955
L-Glutamine	CL43	0.600239	0.00514055
L-Glutamine	FN1	0.496104	0.0260989
L-Glutamine	INTS6	0.499697	0.0248709
L-Glutamine	SERPINA6	0.557998	0.0105676
L-Glutamine	SYNE2	0.451092	0.0459026
L-Glutamine	ULK1	0.536297	0.0147835
L-Glutamine	ITIH2	0.637084	0.00251916
L-Glutamine	FBLN1	0.645005	0.00213557
L-Glutamine	APOA4	-0.586434	0.00657432
L-Glutamine	WASHC4	0.650464	0.00190068
L-Glutamine	IgFBp3	0.673819	0.00112454
L-Glutamine	IGFBP2	-0.565689	0.00933216
L-Glutamine	CGN1	0.593348	0.00581996
L-Glutamine	CFP	0.757982	0.000108009
L-Glutamine	CCDC63	-0.526147	0.0171727
L-Glutamine	LOC525947	0.690366	0.000753744
L-Histidine	CL43	0.656647	0.00166113
L-Histidine	FN1	0.594531	0.00569842
L-Histidine	FAM83G	-0.526709	0.0170328
L-Histidine	INTS6	0.48867	0.0287914
L-Histidine	SERPINA6	0.657343	0.00163586
L-Histidine	SYNE2	0.547057	0.0125504
L-Histidine	ULK1	0.501569	0.0242496
L-Histidine	ITIH2	0.674742	0.00110042
L-Histidine	FBLN1	0.543075	0.0133428
L-Histidine	TF	0.46892	0.0370123
L-Histidine	WASHC4	0.644484	0.0021592
L-Histidine	IgFBp3	0.677027	0.00104262
L-Histidine	IGFBP2	-0.541715	0.0136224
L-Histidine	CGN1	0.671304	0.0011925
L-Histidine	CFP	0.746738	0.000155373
L-Histidine	CPN1	-0.485718	0.0299192
L-Histidine	AGT	-0.477874	0.0330851
L-Histidine	SERPINA3-1	-0.569228	0.00880472
L-Histidine	LOC528040	0.464235	0.0392066
L-Histidine	LOC525947	0.713506	0.000411954
L-Isoleucine	PSAP	-0.614915	0.00390945
L-Isoleucine	LOC790886	0.493119	0.0271552
L-Isoleucine	IgH	0.447946	0.0476286
L-Isoleucine	CHST9	-0.492606	0.0273399
L-Isoleucine	PCOLCE	-0.444967	0.0493083
L-Isoleucine	F13B	0.696035	0.000653337
L-Isoleucine	ADAMTS13	-0.481218	0.031705
L-Kynurenine	ALDOA	-0.543553	0.0132455
L-Kynurenine	FN1	0.574225	0.00810138
L-Kynurenine	SYNE2	0.478026	0.0330212
L-Kynurenine	ITIH2	0.603935	0.00480391
L-Kynurenine	FBLN1	0.537955	0.01442
L-Kynurenine	CFP	0.445857	0.0488023
L-Kynurenine	LOC525947	0.614271	0.00395783
L-Malic acid	SERPINA6	-0.503085	0.0237553
L-Malic acid	APOA4	0.698223	0.000617741
L-Malic acid	IGFBP2	0.535544	0.0149512
L-Malic acid	CGN1	-0.449269	0.0468966
L-Malic acid	ITIH3	0.801542	2.15e-05
L-Malic acid	CCDC63	0.624146	0.00326855
L-Malic acid	AGT	0.461154	0.0407037
L-Malic acid	ORM1	0.484208	0.0305096
L-Ornithine	ALDOA	-0.528985	0.0164757
L-Ornithine	BTD	-0.580077	0.00733691
L-Ornithine	CL43	0.611917	0.00413872
L-Ornithine	FN1	0.592975	0.00585878
L-Ornithine	FAM83G	-0.686269	0.000834183
L-Ornithine	SERPINA6	0.780747	4.86e-05
L-Ornithine	SYNE2	0.517258	0.0195102
L-Ornithine	ULK1	0.520814	0.0185464
L-Ornithine	ITIH2	0.670277	0.00122122
L-Ornithine	FBLN1	0.638037	0.00247017
L-Ornithine	WASHC4	0.466597	0.0380882
L-Ornithine	IgFBp3	0.634793	0.00264026
L-Ornithine	IGFBP2	-0.589741	0.00620408
L-Ornithine	CGN1	0.69105	0.000740976
L-Ornithine	GLYCAM1	-0.495062	0.0264639
L-Ornithine	CFP	0.758987	0.000104457
L-Ornithine	CHST9	-0.650999	0.00187888
L-Ornithine	SPARCL1	0.448401	0.0473763
L-Ornithine	AGT	-0.611346	0.00418366
L-Ornithine	ORM1	-0.600498	0.00511626
L-Ornithine	LOC525947	0.792109	3.15e-05
L-Pipecolic acid	BTD	0.462032	0.0402726
L-Pipecolic acid	CL43	-0.630866	0.0028591
L-Pipecolic acid	INTS6	-0.609776	0.00430915
L-Pipecolic acid	SERPINA6	-0.589048	0.00628021
L-Pipecolic acid	APOA4	0.633866	0.0026906
L-Pipecolic acid	WASHC4	-0.558193	0.0105348
L-Pipecolic acid	IgFBp3	-0.459402	0.0415746
L-Pipecolic acid	IGFBP2	0.585341	0.00670052
L-Pipecolic acid	CGN1	-0.687464	0.000810018
L-Pipecolic acid	ITIH3	0.480582	0.031964
L-Pipecolic acid	GLYCAM1	0.840631	3.48e-06
L-Pipecolic acid	CFP	-0.469294	0.0368411
L-Pipecolic acid	CCDC63	0.502909	0.0238123
L-Pipecolic acid	LOC528040	-0.487041	0.0294098
L-Tyrosine	FN1	0.530705	0.0160642
L-Tyrosine	ITIH2	0.646619	0.00206372
L-Tyrosine	FBLN1	0.703588	0.000537351
L-Tyrosine	IgFBp3	0.594885	0.00566236
L-Tyrosine	CFP	0.538164	0.0143747
L-Tyrosine	THBS1	0.47333	0.035035
L-Tyrosine	LOC525947	0.732815	0.000237781
L-Valine	PSAP	-0.674611	0.00110382
L-Valine	CPN2	0.482882	0.0310353
L-Valine	IgL	0.555261	0.011038
L-Valine	FAM83G	-0.556695	0.0107894
L-Valine	CHST9	-0.637987	0.00247274
L-Valine	PCOLCE	-0.606692	0.00456481
L-Valine	SPARCL1	0.635766	0.00258823
L-Valine	WDR18	-0.455509	0.0435611
L-Valine	AZGP1	0.52891	0.0164938
L-Valine	PLTP	-0.456783	0.0429028
Methyl Arachidonate	FBLN1	-0.486777	0.0295107
Methyl Arachidonate	APOA4	0.445804	0.048832
Methyl Arachidonate	CGN1	-0.525117	0.0174315
N-Epsilon-Acetyl-L-Lysine	LAMB1	0.50227	0.0240201
N-Epsilon-Acetyl-L-Lysine	APOA4	0.69989	0.00059174
N-Epsilon-Acetyl-L-Lysine	IGFBP2	0.486498	0.0296181
N-Epsilon-Acetyl-L-Lysine	CCDC63	0.452622	0.045081
N-Epsilon-Acetyl-L-Lysine	TTBK1	0.765047	8.51e-05
N-Methylisoleucine	ITIH3	0.527572	0.0168198
N-Methylisoleucine	ORM1	0.628329	0.00300836
N-Palmitoyl Glycine	EXOC4	-0.450024	0.0464833
N-Palmitoyl Glycine	ALDOA	0.447463	0.047898
N-Palmitoyl Glycine	CL43	-0.66146	0.00149271
N-Palmitoyl Glycine	FN1	-0.639029	0.00242004
N-Palmitoyl Glycine	LAMB1	0.484318	0.0304661
N-Palmitoyl Glycine	INTS6	-0.566755	0.00917069
N-Palmitoyl Glycine	SERPINA6	-0.734186	0.000228285
N-Palmitoyl Glycine	ULK1	-0.641123	0.00231694
N-Palmitoyl Glycine	ITIH2	-0.638495	0.0024469
N-Palmitoyl Glycine	FBLN1	-0.577055	0.007724
N-Palmitoyl Glycine	APOA4	0.502027	0.0240992
N-Palmitoyl Glycine	IgFBp3	-0.589711	0.00620735
N-Palmitoyl Glycine	IGFBP2	0.480341	0.0320623
N-Palmitoyl Glycine	CGN1	-0.700714	0.000579228
N-Palmitoyl Glycine	CFP	-0.59509	0.00564166
N-Palmitoyl Glycine	CPN1	0.540681	0.0138381
N-Palmitoyl Glycine	CCDC63	0.552295	0.0115667
N-Palmitoyl Glycine	AGT	0.588968	0.00628906
N-Palmitoyl Glycine	SERPINA3-1	0.600594	0.00510733
N-Palmitoyl Glycine	LOC525947	-0.447538	0.0478561
N-Pentadecylamine	FN1	-0.57955	0.00740326
N-Pentadecylamine	LAMB1	0.494658	0.0266065
N-Pentadecylamine	INTS6	-0.469776	0.0366219
N-Pentadecylamine	SERPINA6	-0.52165	0.0183255
N-Pentadecylamine	SYNE2	-0.481407	0.0316282
N-Pentadecylamine	ITIH2	-0.508952	0.0219174
N-Pentadecylamine	IgFBp3	-0.447588	0.0478282
N-Pentadecylamine	EEF1A1	-0.477452	0.0332626
N-Pentadecylamine	CFP	-0.524953	0.017473
N-Pentadecylamine	CPN1	0.636118	0.00256965
N-Pentadecylamine	TTBK1	0.444181	0.0497594
N,N-Dimethylglycine	EXOC4	-0.676499	0.00105574
N,N-Dimethylglycine	BTD	0.501213	0.0243667
N,N-Dimethylglycine	CL43	-0.691969	0.000724123
N,N-Dimethylglycine	FAM83G	0.465554	0.0385788
N,N-Dimethylglycine	INTS6	-0.621499	0.00344273
N,N-Dimethylglycine	SERPINA6	-0.668723	0.00126581
N,N-Dimethylglycine	ITIH2	-0.520188	0.0187133
N,N-Dimethylglycine	FBLN1	-0.479647	0.0323478
N,N-Dimethylglycine	APOA4	0.590808	0.00608833
N,N-Dimethylglycine	WASHC4	-0.479235	0.0325179
N,N-Dimethylglycine	IGFBP2	0.614336	0.00395288
N,N-Dimethylglycine	CGN1	-0.730542	0.000254269
N,N-Dimethylglycine	GLYCAM1	0.62826	0.00301252
N,N-Dimethylglycine	CFP	-0.552379	0.0115515
N,N-Dimethylglycine	AGT	0.46025	0.0411511
N,N-Dimethylglycine	LOC525947	-0.457222	0.0426779
N,N-Dimethylglycine	TTBK1	0.526709	0.0170328
N,N-Dimethylglycine	ADAMTS13	-0.4721	0.0355782
Nonanedioic acid	IgFBp3	0.492957	0.0272135
Nonanedioic acid	CPN1	-0.536171	0.0148116
Nonanedioic acid	WDR18	-0.459388	0.0415817
p-Chlorophenylalanine	IgL	-0.625683	0.00317088
p-Chlorophenylalanine	IGFBP2	0.588268	0.00636685
p-Chlorophenylalanine	RPLP2	0.53739	0.0145432
p-Chlorophenylalanine	SPARCL1	-0.481174	0.031723
p-Cresol	BTD	-0.666531	0.00133099
p-Cresol	SERPINA6	0.576155	0.00784245
p-Cresol	ITIH2	0.492994	0.0272001
p-Cresol	CGN1	0.538528	0.0142962
p-Cresol	AGT	-0.56005	0.0102257
p-Tolyl Sulfate	BTD	-0.673313	0.00113793
p-Tolyl Sulfate	SERPINA6	0.571599	0.00846508
p-Tolyl Sulfate	ITIH2	0.476088	0.033841
p-Tolyl Sulfate	TF	-0.447946	0.0476287
p-Tolyl Sulfate	CGN1	0.535366	0.0149909
p-Tolyl Sulfate	SORBS3	0.445594	0.0489514
p-Tolyl Sulfate	AGT	-0.558805	0.010432
PAF C-18	PSAP	0.565722	0.00932724
PAF C-18	CPN2	-0.480226	0.0321095
PAF C-18	BTD	0.528191	0.0166683
PAF C-18	FAM83G	0.498231	0.0253664
PAF C-18	GLYCAM1	0.566237	0.00924892
PAF C-18	CD44	-0.451465	0.0457013
PAF C-18	CHST9	0.491268	0.0278268
PAF C-18	SORBS3	-0.492319	0.0274438
PAF C-18	F13B	-0.504733	0.0232272
PAF C-18	ORM1	0.559148	0.0103748
PAF C-18	LOC528040	-0.528925	0.0164903
Palmitic amide	LAMB1	-0.481	0.0317937
Palmitic amide	INTS6	0.461278	0.0406425
Palmitic amide	IGFBP2	-0.472837	0.0352519
Palmitic amide	TTBK1	-0.530404	0.0161356
PGB2	ALDOA	-0.526829	0.0170032
PGB2	BTD	-0.487988	0.0290491
PGB2	IgL	0.556686	0.010791
PGB2	CL43	0.681898	0.000927891
PGB2	FN1	0.705846	0.000506278
PGB2	FAM83G	-0.694071	0.000686761
PGB2	INTS6	0.540332	0.0139115
PGB2	SERPINA6	0.778539	5.27e-05
PGB2	SYNE2	0.491723	0.0276605
PGB2	ULK1	0.516957	0.0195936
PGB2	ITIH2	0.594492	0.00570236
PGB2	FBLN1	0.598482	0.00530724
PGB2	APOA4	-0.488534	0.0288428
PGB2	WASHC4	0.604506	0.00475354
PGB2	IgFBp3	0.739687	0.000193367
PGB2	IGFBP2	-0.67711	0.00104058
PGB2	CGN1	0.834613	4.74e-06
PGB2	EEF1A1	0.483783	0.0306771
PGB2	GLYCAM1	-0.618943	0.00361806
PGB2	CFP	0.694606	0.00067751
PGB2	CHST9	-0.550571	0.0118833
PGB2	CCDC63	-0.484517	0.0303879
PGB2	SPARCL1	0.496022	0.0261276
PGB2	AGT	-0.585915	0.00663397
PGB2	LOC528040	0.549342	0.0121134
PGB2	LOC525947	0.604701	0.00473646
Phosphatidylinositol Lyso 18:0	APOA4	0.737681	0.000205534
Phosphatidylinositol Lyso 18:0	IgFBp3	-0.482128	0.0313375
Phosphatidylinositol Lyso 18:0	IGFBP2	0.464411	0.0391222
Phosphatidylinositol Lyso 18:0	CGN1	-0.458908	0.0418227
Phosphatidylinositol Lyso 18:0	ITIH3	0.471354	0.0359105
Phosphatidylinositol Lyso 18:0	CCDC63	0.850014	2.09e-06
Phytanic acid	ALDOA	0.537262	0.0145712
Phytanic acid	LAMB1	0.50165	0.0242228
Phytanic acid	FAM83G	0.562708	0.00979628
Phytanic acid	SERPINA6	-0.547805	0.012406
Phytanic acid	ITIH2	-0.490072	0.0282677
Phytanic acid	FBLN1	-0.462221	0.0401802
Phytanic acid	APOA4	0.490971	0.0279358
Phytanic acid	IgFBp3	-0.496717	0.0258862
Phytanic acid	PDIA2	-0.495962	0.0261486
Phytanic acid	IGFBP2	0.675985	0.00106865
Phytanic acid	CGN1	-0.486617	0.0295723
Phytanic acid	RPLP2	0.456527	0.0430346
Phytanic acid	CFP	-0.468261	0.0373148
Phytanic acid	AGT	0.504767	0.0232164
Phytanic acid	SERPINA3-1	0.518424	0.01919
Phytanic acid	LOC525947	-0.475153	0.0342422
Pristanic acid	ALDOA	0.506894	0.0225487
Pristanic acid	LOC790886	-0.44893	0.0470836
Pristanic acid	FAM83G	0.56484	0.00946244
Pristanic acid	GLYCAM1	0.536832	0.0146656
Pristanic acid	PLTP	0.476632	0.0336093
Pyruvate	INTS6	0.486268	0.0297066
Pyruvate	APOA4	-0.618499	0.00364925
Pyruvate	IGFBP2	-0.508037	0.0221963
Pyruvate	CCDC63	-0.551493	0.0117132
Pyruvate	SERPINA3-1	-0.518802	0.0190869
Pyruvate	TTBK1	-0.481314	0.0316658
Salicyluric acid	CL43	-0.665872	0.00135112
Salicyluric acid	FAM83G	0.474468	0.0345386
Salicyluric acid	INTS6	-0.69684	0.000640053
Salicyluric acid	SERPINA6	-0.702589	0.000551613
Salicyluric acid	ULK1	-0.494216	0.026763
Salicyluric acid	FBLN1	-0.509389	0.0217852
Salicyluric acid	APOA4	0.649044	0.00195958
Salicyluric acid	WASHC4	-0.538493	0.0143038
Salicyluric acid	IgFBp3	-0.571189	0.00852302
Salicyluric acid	IGFBP2	0.587626	0.0064388
Salicyluric acid	CGN1	-0.707261	0.000487586
Salicyluric acid	ITIH3	0.526763	0.0170196
Salicyluric acid	GLYCAM1	0.648073	0.00200072
Salicyluric acid	CFP	-0.629385	0.00294545
Salicyluric acid	CCDC63	0.560132	0.0102123
Salicyluric acid	ORM1	0.515709	0.0199425
Salicyluric acid	TTBK1	0.46014	0.0412059
Sarcosine	CL43	0.57092	0.00856115
Sarcosine	FN1	0.501341	0.0243245
Sarcosine	FAM83G	-0.483545	0.0307716
Sarcosine	SERPINA6	0.638449	0.00244924
Sarcosine	ULK1	0.473352	0.0350254
Sarcosine	ITIH2	0.501653	0.0242219
Sarcosine	IgFBp3	0.585264	0.0067095
Sarcosine	IGFBP2	-0.541451	0.0136771
Sarcosine	CGN1	0.614171	0.00396535
Sarcosine	GLYCAM1	-0.501121	0.024397
Sarcosine	CFP	0.486173	0.0297433
Sarcosine	CHST9	-0.476272	0.0337628
Sarcosine	AGT	-0.614856	0.00391389
Sarcosine	ORM1	-0.563046	0.00974271
Sarcosine	SERPINA3-1	-0.606287	0.00459929
Sebacic acid	IgFBp3	0.559922	0.0102467
Sebacic acid	CHST9	-0.545542	0.0128473
Sebacic acid	CPN1	-0.511968	0.0210175
Sebacic acid	WDR18	-0.527627	0.0168062
Ser-His-OH	BTD	0.562775	0.00978564
Ser-His-OH	CL43	-0.669958	0.00123025
Ser-His-OH	FAM83G	0.608922	0.00437876
Ser-His-OH	INTS6	-0.514945	0.0201584
Ser-His-OH	SERPINA6	-0.674102	0.0011171
Ser-His-OH	APOA4	0.669074	0.00125562
Ser-His-OH	WASHC4	-0.523862	0.0177511
Ser-His-OH	IgFBp3	-0.58124	0.00719223
Ser-His-OH	IGFBP2	0.755423	0.000117524
Ser-His-OH	CGN1	-0.737806	0.000204752
Ser-His-OH	ITIH3	0.682943	0.000904719
Ser-His-OH	GLYCAM1	0.762309	9.34e-05
Ser-His-OH	CFP	-0.5247	0.0175371
Ser-His-OH	CCDC63	0.568731	0.00887724
Ser-His-OH	AGT	0.647293	0.00203433
Ser-His-OH	ORM1	0.64714	0.00204095
Ser-His-OH	LOC528040	-0.478233	0.0329345
Ser-His-OH	LOC525947	-0.492498	0.027379
Succinic acid	ALDOA	0.523921	0.0177358
Succinic acid	SERPINA6	-0.558886	0.0104186
Succinic acid	APOA4	0.581708	0.00713465
Succinic acid	IGFBP2	0.501009	0.0244341
Succinic acid	CGN1	-0.473985	0.0347487
Succinic acid	ITIH3	0.819588	9.79e-06
Succinic acid	CCDC63	0.55336	0.0113745
Succinic acid	AGT	0.468137	0.0373722
Succinic acid	ORM1	0.519755	0.0188294
Succinic acid Semialdehyde	ADIA	-0.474832	0.0343808
Succinic acid Semialdehyde	CPN2	0.596729	0.0054779
Succinic acid Semialdehyde	CL43	-0.454723	0.0439707
Succinic acid Semialdehyde	FN1	-0.483151	0.030928
Succinic acid Semialdehyde	LAMB1	0.695843	0.000656549
Succinic acid Semialdehyde	INTS6	-0.483225	0.0308986
Succinic acid Semialdehyde	SERPINA6	-0.511595	0.0211272
Succinic acid Semialdehyde	ULK1	-0.527456	0.0168483
Succinic acid Semialdehyde	ITIH2	-0.586808	0.00653156
Succinic acid Semialdehyde	IgFBp3	-0.54414	0.013127
Succinic acid Semialdehyde	CGN1	-0.467734	0.0375586
Succinic acid Semialdehyde	CFP	-0.516265	0.0197864
Succinic acid Semialdehyde	CPN1	0.647722	0.00201578
Succinic acid Semialdehyde	CCDC63	0.45094	0.0459848
Succinic acid Semialdehyde	LCP1	0.552435	0.0115413
Succinic acid Semialdehyde	SERPINA3-1	0.645757	0.00210184
Succinic acid Semialdehyde	TTBK1	0.513943	0.0204443
Tetradecylamine	BTD	0.765845	8.28e-05
Tetradecylamine	IgL	-0.508664	0.0220047
Tetradecylamine	FAM83G	0.611095	0.00420347
Tetradecylamine	SYNE2	-0.492283	0.027457
Tetradecylamine	IGFBP2	0.527222	0.016906
Tetradecylamine	CD44	-0.480833	0.0318616
Tetradecylamine	CHST9	0.575049	0.00798994
Tetradecylamine	SORBS3	-0.591262	0.00603963
Tetradecylamine	F13B	-0.632098	0.00278885
Tetradecylamine	SPARCL1	-0.595457	0.00560464
Tetradecylamine	LOC528040	-0.576479	0.0077996
Tetradecylamine	LOC525947	-0.467305	0.0377578
Thymine	LAMB1	0.630063	0.00290568
Thymine	INTS6	-0.479904	0.0322419
Thymine	TTBK1	0.662558	0.00145637
trans-4-Hydroxy-L-Proline	PSAP	0.590473	0.00612447
trans-4-Hydroxy-L-Proline	ULK1	0.460392	0.0410805
trans-4-Hydroxy-L-Proline	THBS1	0.526233	0.0171513
trans-4-Hydroxy-L-Proline	PCOLCE	0.484477	0.0304037
trans-4-Hydroxy-L-Proline	WDR18	0.472136	0.0355621
Triethyl Phosphate	EXOC4	0.451939	0.045446
Triethyl Phosphate	CPN2	-0.444016	0.0498544
Triethyl Phosphate	CL43	0.643744	0.00219312
Triethyl Phosphate	INTS6	0.457012	0.0427854
Triethyl Phosphate	SERPINA6	0.642157	0.00226744
Triethyl Phosphate	FBLN1	0.54423	0.0131089
Triethyl Phosphate	IgFBp3	0.518814	0.0190838
Triethyl Phosphate	CGN1	0.679901	0.000973557
Triethyl Phosphate	GLYCAM1	-0.725377	0.000295402
Triethyl Phosphate	SERPINA3-1	-0.456871	0.0428579
Triethyl Phosphate	ADAMTS13	0.558922	0.0104126
Vanillin	EXOC4	-0.550811	0.0118389
Vanillin	CL43	-0.665882	0.00135082
Vanillin	FN1	-0.498352	0.0253251
Vanillin	LAMB1	0.507703	0.0222989
Vanillin	INTS6	-0.665357	0.00136705
Vanillin	SERPINA6	-0.729513	0.00026205
Vanillin	ULK1	-0.601027	0.0050672
Vanillin	ITIH2	-0.475734	0.0339927
Vanillin	FBLN1	-0.454392	0.0441441
Vanillin	APOA4	0.596527	0.00549787
Vanillin	IgFBp3	-0.484017	0.0305849
Vanillin	IGFBP2	0.502618	0.0239066
Vanillin	CGN1	-0.666966	0.00131783
Vanillin	ITIH3	0.484942	0.0302214
Vanillin	CFP	-0.694874	0.000672921
Vanillin	CCDC63	0.532033	0.0157525
Vanillin	TTBK1	0.545889	0.0127789
