# Supplementary material for: Metabolomic and Proteomic Profiles Associated With Ketosis in Dairy Cows
Source: Front Genet. 2020 Dec 16;11:551587. doi: 10.3389/fgene.2020.551587 (PMC7772412; doi:10.3389/fgene.2020.551587)
Supplement: Supplementary file 11 [file Table_11.XLS]

## Sheet: sheet1
Table S11. The interaction networks between the 38 metabolites and 25 proteins using IMPaLA.
pathway	pathway source	number of overlapping genes	overlapping genes	number of overlapping metabolites	overlapping metabolites	joint P value	joint Q value
Transport of small molecules	Reactome	1	APOA4	11	L-Ornithine;L-Glutamine;L-Malic acid;L-Arginine;Cytosine;L-Glutamic acid;Succinic acid;L-Aspartic acid;L-Tyrosine;(R)-Pantothenic acid;L-Histidine	4.88e-10	6.86e-08
Metabolism	Reactome	2	APOA4;BTD	16	L-Glutamine;L-Ornithine;L-Malic acid;N	1.72e-05	2.4e-06
Metabolism of proteins	Reactome	8	LAMB1;CFP;ITIH2;SPARCL1;AGT;IGFBP2;IGFBP3;FN1	6	L-Glutamine;L-Arginine;L-Glutamic acid;L-Aspartic acid;L-Tyrosine;L-Histidine	2.05e-05	0.00036
Vitamin digestion and absorption - Homo sapiens (human)	KEGG	2	APOA4;BTD	1	(R)-Pantothenic acid	0.000803	0.0067
Post-translational protein modification	Reactome	6	LAMB1;CFP;ITIH2;SPARCL1;IGFBP3;FN1	3	L-Glutamine;L-Tyrosine;L-Glutamic acid	0.00284	0.0199
G alpha (q) signalling events	Reactome	1	AGT	3	L-Ornithine;L-Glutamic acid;L-Arginine	0.00305	0.0213
Amoebiasis - Homo sapiens (human)	KEGG	2	LAMB1;FN1	1	L-Arginine	0.00356	0.0236
GPCR ligand binding	Reactome	1	AGT	4	L-Ornithine;Succinic acid;L-Glutamic acid;L-Arginine	0.00513	0.0299
Metabolism of vitamins and cofactors	Reactome	2	APOA4;BTD	3	(R)-Pantothenic acid;L-Glutamine;L-Glutamic acid	0.00563	0.0325
Metabolism of Angiotensinogen to Angiotensins	Reactome	1	AGT	1	L-Arginine	0.00643	0.0359
Gene expression (Transcription)	Reactome	2	INTS6;IGFBP3	3	L-Glutamine;Succinic acid;L-Glutamic acid	0.00706	0.0377
Extracellular matrix organization	Reactome	3	FBLN1;LAMB1;FN1	1	Succinic acid	0.00767	0.0404
corticosteroids and cardioprotection	BioCarta	1	AGT	1	L-Arginine	0.00865	0.0442
Metabolism of water-soluble vitamins and cofactors	Reactome	1	BTD	3	(R)-Pantothenic acid;L-Glutamine;L-Glutamic acid	0.00957	0.0472
Alpha9 beta1 integrin signaling events	PID	1	FN1	1	L-Arginine	0.0123	0.0545
Angiopoietin receptor Tie2-mediated signaling	PID	1	FN1	1	L-Arginine	0.0176	0.0685
Association Between Physico-Chemical Features and Toxicity Associated Pathways	Wikipathways	1	FN1	1	L-Arginine	0.018	0.0699
ion channels and their functional role in vascular endothelium	BioCarta	1	AGT	1	L-Arginine	0.0181	0.0699
GPCR downstream signalling	Reactome	2	APOA4;AGT	4	L-Ornithine;Succinic acid;L-Glutamic acid;L-Arginine	0.0188	0.0712
Transcriptional Regulation by TP53	Reactome	1	IGFBP3	2	L-Glutamine;L-Glutamic acid	0.0208	0.0764
Signaling by GPCR	Reactome	2	APOA4;AGT	4	L-Ornithine;Succinic acid;L-Glutamic acid;L-Arginine	0.0209	0.0765
Hemostasis	Reactome	4	ITIH3;IGL;ORM1;FN1	1	L-Arginine	0.0237	0.0844
Peptide hormone metabolism	Reactome	1	AGT	1	L-Arginine	0.0286	0.0955
Signal Transduction	Reactome	4	LAMB1;APOA4;AGT;FN1	4	L-Ornithine;Succinic acid;L-Glutamic acid;L-Arginine	0.0437	0.116
RNA Polymerase II Transcription	Reactome	2	INTS6;IGFBP3	2	L-Glutamine;L-Glutamic acid	0.0453	0.119
